# Supplementary material for: Genome Scale Metabolic Model of the versatile methanotroph Methylocella silvestris
Source: Microb Cell Fact. 2020 Jul 16;19:144. doi: 10.1186/s12934-020-01395-0 (PMC7364539; doi:10.1186/s12934-020-01395-0)
Supplement: Supplementary file 1 — Additional file 1: FS1. List of unique reactions and unique metabolites in the model of M. Sylvestris. [file 12934_2020_1395_MOESM1_ESM.xlsx]

## Sheet: uniquereactions
Reaction ID	Reaction name
rxn02177_c0	Isochorismate_pyruvate_hydrolase_c0
rxn02733_c0	Magnesium_protoporphyrin_IX_chelatase_c0
rxn02772_c0	Perillyl_alcohol_NAD_plus__oxidoreductase_c0
rxn05063_c0	carbamate_hydro_lyase_c0
rxn00211_c0	UDP_glucose_NAD_plus__6_oxidoreductase_c0
rxn01210_c0	10_Formyltetrahydrofolate_L_glutamate_ligase_ADP_forming_c0
rxn00192_c0	acetyl_CoA_L_glutamate_N_acetyltransferase_c0
rxn06488_c0	Deoxylimonate_A_ring_lactonohydrolase_c0
rxn02504_c0	2_amino_4_hydroxy_6_D_erythro_1_2_3_trihydroxypropyl_7_8_dihydropteridine_glycolaldehyde_lyase_c0
rxn04160_c0	ATP_dependent_ferredoxin_protochlorophyllide_a_7_8_oxidoreductase_c0
rxn01636_c0	N2_Acetyl_L_ornithine_L_glutamate_N_acetyltransferase_c0
rxn01243_c0	2_oxoglutarate_dihydrolipoyllysine_residue_succinyltransferase_lipoyllysine_2_oxidoreductase_decarboxylating__acceptor_succinylating_c0
rxn00165_c0	L_serine_ammonia_lyase_c0
rxn05542_c0	oligopeptide_transporting_ATPase_c0
rxn05545_c0	Dipeptide_transport_via_ABC_system_ala_thr_c0
rxn06297_c0	S_Adenosyl_L_methionine_tRNA_uridine_3_3_amino_3_carboxypropyltransferase_c0
rxn05541_c0	Dipeptide_transport_via_ABC_system_ala_glu_c0
rxn01134_c0	Maltose_alpha_D_glucosylmutase_c0
rxn00242_c0	guanosine_3_5_bisdiphosphate_3_diphosphohydrolase_c0
rxn08471_c0	FMNH2_dependent_monooxygenase_sulfoacetate_c0
rxn08201_c0	CDP_Diacylglycerol_pyrophostatase_n_C14_1_c0
rxn05064_c0	carbamate_hydro_lyase_c0
rxn01102_c0	ATP_R_glycerate_3_phosphotransferase_c0
rxn05298_c0	Na_plus_glutamate_symport_c0
rxn08205_c0	CDP_Diacylglycerol_pyrophostatase_n_C18_1_c0
rxn02268_c0	S_2_methylbutanoyl_CoA_oxygen_2_3_oxidoreductase_c0
rxn05539_c0	oligopeptide_transporting_ATPase_c0
rxn04161_c0	chlorophyllide_a_phytyl_diphosphate_phytyltransferase_c0
rxn02597_c0	Stachyose_fructohydrolase_c0
rxn02791_c0	5_Glutamyl_peptide_amino_acid_5_glutamyltransferase_c0
rxn00433_c0	sarcosine_oxygen_oxidoreductase_demethylating_c0
rxn05938_c0	pyruvate_ferredoxin_oxidoreductase_c0
rxn12432_c0	transport_of_malonate_extraorganism_cytosolsecondary_symport_c0
rxn10067_c0	FMN_dependent_monooxygenase_hexanesulfonate_c0
rxn05535_c0	oligopeptide_transporting_ATPase_c0
rxn04630_c0	S_adenosyl_L_methionine_myricetin_O_methyltransferase_c0
rxn00336_c0	isocitrate_glyoxylate_lyase_succinate_forming_c0
rxn03869_c0	Acylamide_aminohydrolase_c0
rxn00245_c0	R_R_tartrate_hydro_lyase_oxaloacetate_forming_c0
rxn03884_c0	2_dehydro_3_deoxy_D_gluconate_6_phosphate_D_glyceraldehyde_3_phosphate_lyase_c0
rxn03536_c0	R05221_c0
rxn08203_c0	CDP_Diacylglycerol_pyrophostatase_n_C16_1_c0
rxn00737_c0	L_threonine_ammonia_lyase_2_oxobutanoate_forming_c0
rxn05292_c0	TRANS_RXNBWI_115528ce_c0
rxn05533_c0	oligopeptide_transporting_ATPase_c0
rxn12850_c0	Gly_Phe_ABC_transporters_c0
rxn01015_c0	hydroxypyruvate_aldose_ketose_isomerase_c0
rxn04154_c0	magnesium_protoporphyrin_IX_13_monomethyl_ester_NADPH_oxygen_oxidoreductase_hydroxylating_c0
rxn03091_c0	S_Adenosyl_L_methionine_2_3_carboxy_3_aminopropyl_L_histidine_methyltransferase_c0
rxn01008_c0	UDP_glucuronate_4_epimerase_c0
rxn02004_c0	Trehalose_6_phosphate_phosphohydrolase_c0
rxn12848_c0	Gly_Cys_ABC_transporters_c0
rxn02548_c0	S_Adenosyl_L_methionine_5_7_4_trihydroxyflavone_4_O_methyltransferase_c0
rxn05202_c0	TRANS_RXN_206ce_c0
rxn05547_c0	oligopeptide_transporting_ATPase_c0
rxn00721_c0	ATP_anthranilate_N_adenylyltransferase_c0
rxn01477_c0	6_Phospho_D_gluconate_hydro_lyase2_dehydro_3_deoxy_6_phospho_D_gluconate_forming_c0
rxn00868_c0	Butanoyl_CoA_acceptor_2_3_oxidoreductase_c0
rxn04153_c0	magnesium_protoporphyrin_IX_13_monomethyl_ester_NADPH_oxygen_oxidoreductase_hydroxylating_c0
rxn01270_c0	L_arogenate_2_oxoglutarate_aminotransferase_c0
rxn00018_c0	3_phospho_D_glycerate_carboxy_lyase_dimerizing_D_ribulose_1_5_bisphosphate_forming_c0
rxn08200_c0	CDP_Diacylglycerol_pyrophostatase_n_C14_0_c0
rxn08756_c0	isopentenyl_diphosphate_NAD_plus__oxidoreductase_c0
rxn08470_c0	FMNH2_dependent_monooxygenase_butanesulfonate_c0
rxn06570_c0	S_Adenosyl_L_methionine_calmodulin_L_lysine_N6_methyltransferase_c0
rxn08647_c0	ATP_R_glycerate_2_phosphotransferase_c0
rxn02760_c0	Sucrose_6_phosphate_fructohydrolase_c0
rxn01996_c0	Methylmalonyl_CoA_epimerase_c0
rxn02792_c0	gamma_glutamyltranspeptidase_family_protein_c0
rxn03962_c0	GDP_L_fucose_NADP_plus__4_oxidoreductase_3_5_epimerizing_c0
rxn01273_c0	R_Lactaldehyde_NAD_plus__2_oxidoreductase_c0
rxn05602_c0	L_lactate_reversible_transport_via_proton_symport_c0
rxn01476_c0	6_Phospho_D_glucono_1_5_lactone_lactonohydrolase_c0
rxn04152_c0	magnesium_protoporphyrin_IX_13_monomethyl_ester_NADPH_oxygen_oxidoreductase_hydroxylating_c0
rxn05737_c0	RXN0_6973c_c0
rxn00159_c0	S_malate_NAD_plus__oxidoreductase_decarboxylating_c0
rxn00303_c0	ATP_GTP_3_diphosphotransferase_c0
rxn02321_c0	L_ribulose_5_phosphate_3_epimerase_c0
rxn03378_c0	Se_Adenosylselenohomocysteine_hydrolase_c0
rxn00101_c0	Urea_amidohydrolase_c0
rxn01418_c0	2_oxoadipate_dehydrogenase_complex_c0
rxn00328_c0	4_hydroxy_2_oxoglutarate_glyoxylate_lyase_pyruvate_forming_c0
rxn08204_c0	CDP_Diacylglycerol_pyrophostatase_n_C18_0_c0
rxn12851_c0	Gly_Try_ABC_transporters_c0
rxn05059_c0	dCTP_aminohydrolase_dUMP_forming_c0
rxn04757_c0	violaxanthin_neoxanthin_isomerase_epoxide_opening_c0
rxn00350_c0	glutathione_gamma_glutamylaminopeptidase_c0
rxn05544_c0	oligopeptide_transporting_ATPase_c0
rxn00371_c0	Formate_NAD_plus__oxidoreductase_c0
rxn05551_c0	ethanolamine_transport_inout_via_proton_symport_c0
rxn06515_c0	R03875_c0
rxn08469_c0	FMNH2_dependent_monooxygenase_ethanesulfonate_c0
rxn08199_c0	CDP_Diacylglycerol_pyrophostatase_n_C12_0_c0
rxn05537_c0	oligopeptide_transporting_ATPase_c0
rxn02569_c0	ATP_selenide__water_phosphotransferase_c0
rxn08468_c0	FMNH2_dependent_monooxygenase_methanesulfonate_c0
rxn06805_c0	S_adenosyl_L_methionine_cytochrome_c_L_lysine_N6_methyltransferase_c0
rxn01671_c0	ATP_N_ribosylnicotinamide_5_phosphotransferase_c0
rxn05538_c0	Dipeptide_transport_via_ABC_system_gly_pro_L_c0
rxn00541_c0	L_threonine_acetaldehyde_lyase_glycine_forming_c0
rxn01275_c0	ATP_D_Gluconate_6_phosphotransferase_c0
rxn12849_c0	Gly_Leu_ABC_transporters_c0
rxn08467_c0	RXN_13418c_c0
rxn02927_c0	N2_succinyl_L_arginine_iminohydrolase_decarboxylating_c0
rxn04631_c0	S_adenosyl_L_methionine_myricetin_O_methyltransferase_c0
rxn01975_c0	beta_D_Glucose_6_phosphate_NADP_plus__1_oxoreductase_c0
rxn01737_c0	Raffinose_fructohydrolase_c0
rxn02529_c0	Cyanate_C_N_lyase_c0
rxn00605_c0	UDP_glucose_D_glucose_6_phosphate_1_alpha_D_glucosyltransferase_c0
rxn08202_c0	CDP_Diacylglycerol_pyrophostatase_n_C16_0_c0
rxn04760_c0	violaxanthin_neoxanthin_isomerase_epoxide_opening_c0
rxn01171_c0	D_glucose_1_epimerase_c0
rxn00783_c0	2_dehydro_3_deoxy_D_galactonate_6_phosphate_D_glyceraldehyde_3_phosphate_lyase_pyruvate_forming_c0
rxn05534_c0	Dipeptide_transport_via_ABC_system_gly_glu_c0
rxn05540_c0	oligopeptide_transporting_ATPase_c0
rxn00342_c0	L_Asparagine_amidohydrolase_c0
rxn05536_c0	Dipeptide_transport_via_ABC_system_met_ala_c0
rxn05546_c0	Dipeptide_transport_via_ABC_system_gly_asn_c0
rxn00347_c0	L_Aspartate_ammonia_lyase_c0
rxn02222_c0	Indole_3_acetamide_amidohydrolase_c0
rxn00183_c0	L_Glutamate_5_semialdehyde_NAD_plus__oxidoreductase_c0
rxn05543_c0	oligopeptide_transporting_ATPase_c0
rxn01923_c0	2_Methylpropanoyl_CoA_oxygen_2_3_oxidoreductase_c0
rxn02105_c0	Pentanamide_amidohydrolase_c0
rxn02144_c0	4_carboxymethylbut_3_en_4_olide_enol_lactonohydrolase_c0
rxn00604_c0	D_glucose_6_phosphate_NADP_plus__1_oxidoreductase_c0
rxn01603_c0	7_8_dihydropteroate_L_glutamate_ligase_ADP_forming_c0
rxn00689_c0	Tetrahydrofolate_L_glutamate_gamma_ligase_ADP_forming_c0
rxn00330_c0	acetyl_CoA_glyoxylate_C_acetyltransferase_thioester_hydrolysing__carboxymethyl_forming_c0
rxn00560_c0	Urea_carbon_dioxide_ligase_ADP_forming_c0
rxn02959_c0	S_adenosyl_L_methionine_magnesium_protoporphyrin_IX_O_methyltransferase_c0
rxn01806_c0	nitrous_oxide_NAD_plus__oxidoreductase_c0

## Sheet: uniquemetabolites
Metabolite ID	Metabolite name
cpd02566_c0	2_3_Dihydroxy_2_3_dihydrobenzoate_c0
cpd02216_c0	Mg_protoporphyrin_IX_c0
cpd01614_c0	Perillyl_alcohol_c0
cpd01686_c0	Perillaldehyde_c0
cpd01101_c0	Carbamate_c0
cpd01015_c0	Cyanate_c0
cpd00144_c0	UDPglucuronate_c0
cpd03524_c0	10_Formyl_THF_L_glutamate_c0
cpd12503_c0	Deoxylimononic_acid_D_ring_lactone_c0
cpd11999_c0	Deoxylimonate_c0
cpd01845_c0	Protochlorophyllide_c0
cpd01449_c0	Chlorophyllide_c0
cpd12564_c0	tRNA_3_3_amino_3_carboxypropyl_uridine_c0
cpd11767_c0	tRNA_uridine_c0
cpd00794_c0	TRHL_c0
cpd00905_c0	Guanosine_3_5_bisdiphosphate_c0
cpd03148_c0	Chlorophyll_a_c0
cpd03214_c0	Phytyl_diphosphate_c0
cpd01133_c0	Stachyose_c0
cpd03200_c0	Manninotriose_c0
cpd03407_c0	gamma_Glutamyl_beta_cyanoalanine_c0
cpd01651_c0	L_3_Cyanoalanine_c0
cpd00183_c0	Sarcosine_c0
cpd00308_e0	Malonate_e0
cpd15611_c0	hexanal_c0
cpd09264_c0	Laricitrin_c0
cpd06996_c0	Myricetin_c0
cpd06707_c0	Benzamide_c0
cpd00153_c0	Benzoate_c0
cpd00666_c0	Tartrate_c0
cpd02711_c0	2_Keto_3_deoxy_6_phosphogluconate_c0
cpd08630_c0	131_Oxo_Mg_protoporphyrin_IX_13_monomethyl_ester_c0
cpd08631_c0	Divinylprotochlorophyllide_c0
cpd02858_c0	2_3_Carboxy_3_methylammoniopropyl_L_histidine_c0
cpd02710_c0	2_3_Carboxy_3_aminopropyl_L_histidine_c0
cpd00472_c0	UDPgalacturonate_c0
cpd00523_c0	Trehalose_6_phosphate_c0
cpd01043_c0	Acacetin_c0
cpd01047_c0	Apigenin_c0
cpd00309_e0	XAN_e0
cpd02102_c0	N_Adenylylanthranilate_c0
cpd00284_c0	6_Phospho_D_gluconate_c0
cpd08629_c0	131_Hydroxy_Mg_protoporphyrin_IX_13_monomethyl_ester_c0
cpd01011_c0	Butanal_c0
cpd12190_c0	Calmodulin_L_lysine_c0
cpd12431_c0	Calmodulin_N6_methyl_L_lysine_c0
cpd01693_c0	6_Phosphosucrose_c0
cpd00891_c0	L_methylmalonyl_CoA_c0
cpd03646_c0	gamma_Glutamyl_3_aminopropiononitrile_c0
cpd00272_c0	GDP_L_fucose_c0
cpd00693_c0	D_Lactaldehyde_c0
cpd00159_e0	L_Lactate_e0
cpd00911_c0	6_phospho_D_glucono_1_5_lactone_c0
cpd02762_c0	Mg_Protoporphyrin_IX_13_monomethyl_ester_c0
cpd02740_c0	Guanosine_5_triphosphate_3_diphosphate_c0
cpd02100_c0	L_Xylulose_5_phosphate_c0
cpd00808_c0	L_ribulose_5_phosphate_c0
cpd03393_c0	Se_Adenosylselenohomocysteine_c0
cpd00413_c0	Glutaryl_CoA_c0
cpd00269_c0	2_Oxoadipate_c0
cpd05521_c0	Violaxanthin_c0
cpd05513_c0	Neoxanthin_c0
cpd00162_e0	Aminoethanol_e0
cpd12043_c0	Protein_lysine_c0
cpd01078_c0	Selenide_c0
cpd03078_c0	Selenophosphate_c0
cpd12738_c0	Protein_N6_N6_N6_trimethyl_L_lysine_c0
cpd00222_c0	GLCN_c0
cpd02103_c0	N2_Succinyl_L_arginine_c0
cpd02160_c0	N2_Succinyl_L_ornithine_c0
cpd08434_c0	Syringetin_c0
cpd03198_c0	Melibiose_c0
cpd00382_c0	Melitose_c0
cpd09434_c0	9_cis_Violaxanthin_c0
cpd09433_c0	9_cis_Neoxanthin_c0
cpd00945_c0	2_Dehydro_3_deoxy_D_galactonate_6_phosphate_c0
cpd00703_c0	Indoleacetate_c0
cpd01747_c0	Indole_3_acetamide_c0
cpd00597_c0	Valerate_c0
cpd01267_c0	Valeramide_c0
cpd00630_c0	3_Oxoadipate_c0
cpd02255_c0	3_oxoadipate_enol_lactone_c0
cpd06227_c0	THF_L_glutamate_c0
Hexulose6p	Hexulose-6-phosphate
cpd00371_c0	propanal
cpd00077_c0	Catechol_c0
cpd00518_c0	2_Hydroxymuconic_semialdehyde_c0
cpd03777_c0	3_Sulfocatechol_c0
cpd09819_c0	Naphthyl_2_methyl_succinyl_CoA_c0
cpd09818_c0	Naphthyl_2_methyl_succinic_acid_c0
cpd02648_c0	1_Hydroxycyclohexan_1_ylacetyl_CoA_c0
cpd12711_c0	Oxidized_azurin_c0
cpd12712_c0	Reduced_azurin_c0
cpd04141_c0	4_Hydroxy_2_oxohexanoate_c0
cpd02041_c0	S_2_Hydroxyglutarate_c0
cpd00859_c0	Pseudouridine_5_phosphate_c0
cpd04139_c0	2_Hydroxy_5_methyl_cis_cis_muconic_semialdehyde_c0
cpd01586_c0	4_Chlorocatechol_c0
cpd04364_c0	5_Chloro_2_hydroxymuconic_semialdehyde_c0
cpd04360_c0	3_Vinylcatechol_c0
cpd04362_c0	2_Hydroxy_6_oxoocta_2_4_7_trienoate_c0
cpd03708_c0	2_4_Dihydroxyhept_2_enedioate_c0
cpd01960_c0	2_Oxohept_3_enedioate_c0
cpd02258_c0	4_Hydroxy_2_oxovalerate_c0
cpd00461_c0	Oxopent_4_enoate_c0
cpd01871_c0	3_Methylcatechol_c0
cpd03715_c0	2_Hydroxy_6_oxo_hept_2_4_dienoate_c0
cpd00185_c0	D_Arabinose_c0
cpd00220_e0	Riboflavin_e0
cpd00241_e0	dGTP_e0
Propane	Propane
1-propanol	1-propanol
GMA_c0	gamma-glutamylmethylamide
MG_c0	N-methylglutamate
2-propanol	2-propanol
Acetone	Acetone
Acetol	Acetol
ethane	ethane
