# Supplementary material for: Genome Scale Metabolic Model of the versatile methanotroph Methylocella silvestris
Source: Microb Cell Fact. 2020 Jul 16;19:144. doi: 10.1186/s12934-020-01395-0 (PMC7364539; doi:10.1186/s12934-020-01395-0)
Supplement: Supplementary file 2 — Additional file 2: FS2. Gene annotation obtained using RAST. [file 12934_2020_1395_MOESM2_ESM.xls]

## Sheet: Dictionary
Msil_3390	6666666.455589.peg.3911	hypothetical protein
Msil_0839	6666666.455589.peg.970	Phosphate ABC transporter, periplasmic phosphate-binding protein PstS (TC 3.A.1.7.1)
Msil_3394	6666666.455589.peg.3915	Multidrug efflux system MdtABC-TolC, inner-membrane proton/drug antiporter MdtB-like
Msil_3395	6666666.455589.peg.3916	Multidrug efflux system MdtABC-TolC, membrane fusion component MdtA
Msil_3398	6666666.455589.peg.3919	Uncharacterized MFS-type transporter
Msil_3399	6666666.455589.peg.3920	2-keto-4-pentenoate hydratase (EC 4.2.1.80)
Msil_2300	6666666.455589.peg.2670	Protein containing domains DUF403
Msil_0609	6666666.455589.peg.694	Molybdate-binding domain of ModE
Msil_0608	6666666.455589.peg.693	hypothetical protein
Msil_3152	6666666.455589.peg.3639	hypothetical protein
Msil_3153	6666666.455589.peg.3641	hypothetical protein
Msil_3154	6666666.455589.peg.3642	hypothetical protein
Msil_3157	6666666.455589.peg.3646	Isocitrate lyase (EC 4.1.3.1)
Msil_3158	6666666.455589.peg.3647	Transcriptional regulator, Xre family
Msil_3159	6666666.455589.peg.3648	Fumarylacetoacetate hydrolase family protein
Msil_0603	6666666.455589.peg.688	Dihydrofolate reductase (EC 1.5.1.3)
Msil_0602	6666666.455589.peg.687	Acetyltransferase, GNAT family
Msil_0605	6666666.455589.peg.690	HflC protein
Msil_0604	6666666.455589.peg.689	HflK protein
Msil_0607	6666666.455589.peg.692	hypothetical protein
Msil_0606	6666666.455589.peg.691	HtrA protease/chaperone protein
Msil_1112	6666666.455589.peg.1296	hypothetical protein
Msil_1113	6666666.455589.peg.1297	tRNA(1)(Val) (adenine(37)-N(6))-methyltransferase (EC 2.1.1.223)
Msil_1110	6666666.455589.peg.1294	hypothetical protein
Msil_3852	6666666.455589.peg.4441	hypothetical protein
Msil_2827	6666666.455589.peg.3270	hypothetical protein
Msil_2826	6666666.455589.peg.3268	Potassium-transporting ATPase A chain (EC 3.6.3.12) (TC 3.A.3.7.1)
Msil_2825	6666666.455589.peg.3267	Potassium-transporting ATPase B chain (EC 3.6.3.12) (TC 3.A.3.7.1)
Msil_2824	6666666.455589.peg.3266	Potassium-transporting ATPase C chain (EC 3.6.3.12) (TC 3.A.3.7.1)
Msil_2823	6666666.455589.peg.3265	Osmosensitive K+ channel histidine kinase KdpD
Msil_2822	6666666.455589.peg.3264	DNA-binding response regulator KdpE
Msil_3520	6666666.455589.peg.4063	hypothetical protein
Msil_3554	6666666.455589.peg.4104	S-adenosylmethionine:tRNA ribosyltransferase-isomerase (EC 2.4.99.17)
Msil_3555	6666666.455589.peg.4105	Queuine tRNA-ribosyltransferase (EC 2.4.2.29)
Msil_3556	6666666.455589.peg.4106	Uncharacterized glutathione S-transferase-like protein
Msil_3557	6666666.455589.peg.4107	Choloylglycine hydrolase (EC 3.5.1.24)
Msil_3806	6666666.455589.peg.4389	4'-phosphopantetheinyl transferase (EC 2.7.8.-)
Msil_2308	6666666.455589.peg.2678	Ribosomal large subunit pseudouridine synthase D (EC 5.4.99.23)
Msil_3552	6666666.455589.peg.4102	Peptidyl-prolyl cis-trans isomerase (EC 5.2.1.8)
Msil_2828	6666666.455589.peg.3271	Fatty acid desaturase
Msil_3522	6666666.455589.peg.4065	phasin family protein
Msil_1114	6666666.455589.peg.1298	hypothetical protein
Msil_2609	6666666.455589.peg.3027	protein of unknown function DUF1275
Msil_2608	6666666.455589.peg.3025	NADH:flavin oxidoreductases, Old Yellow Enzyme family
Msil_2607	6666666.455589.peg.3024	Allophanate hydrolase (EC 3.5.1.54)
Msil_2606	6666666.455589.peg.3023	Urea carboxylase (EC 6.3.4.6)
Msil_2605	6666666.455589.peg.3022	Urea carboxylase-related aminomethyltransferase (EC 2.1.2.10)
Msil_1115	6666666.455589.peg.1299	Decaprenyl diphosphate synthase (EC 2.5.1.91)
Msil_2603	6666666.455589.peg.3020	Urea carboxylase-related ABC transporter, ATPase protein
Msil_2602	6666666.455589.peg.3019	Urea carboxylase-related ABC transporter, permease protein
Msil_2601	6666666.455589.peg.3018	Urea carboxylase-related ABC transporter, periplasmic substrate-binding protein
Msil_2600	6666666.455589.peg.3016	2-dehydropantoate 2-reductase (EC 1.1.1.169)
Msil_3255	6666666.455589.peg.3760	NAD(P) transhydrogenase alpha subunit (EC 1.6.1.2)
Msil_3254	6666666.455589.peg.3759	NAD(P) transhydrogenase alpha subunit (EC 1.6.1.2)
Msil_3150	6666666.455589.peg.3637	TonB-dependent receptor
Msil_3151	6666666.455589.peg.3638	Two-component system sensor histidine kinase
Msil_2738	6666666.455589.peg.3169	hypothetical protein
Msil_2732	6666666.455589.peg.3162	hypothetical protein
Msil_2730	6666666.455589.peg.3160	Capsular polysaccharide ABC transporter, ATP-binding protein KpsT
Msil_2737	6666666.455589.peg.3168	hypothetical protein
Msil_2736	6666666.455589.peg.3166	ABC-2 type transporter
Msil_2735	6666666.455589.peg.3165	Glycosyl transferase, group 1 family protein
Msil_2734	6666666.455589.peg.3164	Methyltransferase, FkbM family
Msil_2045	6666666.455589.peg.2376	Regulator of carotenoid biosynthesis; Transcriptional regulator, PpsR
Msil_2047	6666666.455589.peg.2378	Acyclic carotenoid 1,2-hydratase (EC 4.2.1.131)
Msil_2046	6666666.455589.peg.2377	hypothetical protein
Msil_2041	6666666.455589.peg.2371	Light-independent protochlorophyllide reductase subunit B (EC 1.18.-.-)
Msil_2040	6666666.455589.peg.2370	Protoporphyrin IX Mg-chelatase subunit H (EC 6.6.1.1)
Msil_2043	6666666.455589.peg.2373	2-vinyl bacteriochlorophyllide hydratase BchF (EC 4.2.1.-)
Msil_0600	6666666.455589.peg.684	Thymidylate synthase (EC 2.1.1.45)
Msil_0533	6666666.455589.peg.610	Chromate transport protein ChrA
Msil_2049	6666666.455589.peg.2380	Geranylgeranyl diphosphate synthase (EC 2.5.1.29)
Msil_2048	6666666.455589.peg.2379	Methoxyneurosporene dehydrogenase (EC 1.14.99.-)
Msil_0532	6666666.455589.peg.609	Chromate transporter
Msil_1633	6666666.455589.peg.1898	LSU ribosomal protein L25p
Msil_1632	6666666.455589.peg.1897	Peptidyl-tRNA hydrolase (EC 3.1.1.29)
Msil_1630	6666666.455589.peg.1894	GTP-binding and nucleic acid-binding protein YchF
Msil_1637	6666666.455589.peg.1902	Transcriptional regulator, LysR family
Msil_1636	6666666.455589.peg.1901	Nucleoside-diphosphate-sugar epimerases
Msil_1635	6666666.455589.peg.1900	hypothetical protein
Msil_1634	6666666.455589.peg.1899	Chloride channel protein
Msil_1639	6666666.455589.peg.1904	Pyruvate dehydrogenase E1 component like
Msil_1638	6666666.455589.peg.1903	Holliday junction ATP-dependent DNA helicase RuvB (EC 3.6.4.12)
Msil_2301	6666666.455589.peg.2671	Protein containing domains DUF404, DUF407
Msil_1706	6666666.455589.peg.1979	Succinate-semialdehyde dehydrogenase [NAD] (EC 1.2.1.24); Succinate-semialdehyde dehydrogenase [NADP+] (EC 1.2.1.79)
Msil_1703	6666666.455589.peg.1975	L-amino acid ABC transporter (Glu/Asp/His/...), permease protein 2 AapM
Msil_1702	6666666.455589.peg.1974	L-amino acid ABC transporter (Glu/Asp/His/...), ATP-binding protein AapP
Msil_1701	6666666.455589.peg.1973	hypothetical protein
Msil_1700	6666666.455589.peg.1972	hypothetical protein
Msil_3808	6666666.455589.peg.4391	hypothetical protein
Msil_1709	6666666.455589.peg.1983	hypothetical protein
Msil_1708	6666666.455589.peg.1981	hypothetical protein
Msil_3809	6666666.455589.peg.4393	Phosphoglycerate mutase (EC 5.4.2.11)
Msil_3558	6666666.455589.peg.4108	lytic murein transglycosylase
Msil_3559	6666666.455589.peg.4109	RND efflux system, inner membrane transporter
Msil_1099	6666666.455589.peg.1283	Dihydroorotase (EC 3.5.2.3)
Msil_1098	6666666.455589.peg.1282	hypothetical protein
Msil_1097	6666666.455589.peg.1281	protein of unknown function DUF1234
Msil_1096	6666666.455589.peg.1280	hypothetical protein
Msil_1095	6666666.455589.peg.1279	Adenylosuccinate lyase (EC 4.3.2.2) @ SAICAR lyase (EC 4.3.2.2)
Msil_1094	6666666.455589.peg.1278	hypothetical protein
Msil_1093	6666666.455589.peg.1277	hypothetical protein
Msil_1092	6666666.455589.peg.1276	Cytochrome c family protein
Msil_1091	6666666.455589.peg.1275	peptidase S58, DmpA
Msil_3802	6666666.455589.peg.4385	tRNA (cytidine(34)-2'-O)-methyltransferase (EC 2.1.1.207)
Msil_3803	6666666.455589.peg.4386	hypothetical protein
Msil_3800	6666666.455589.peg.4383	Ubiquinol-cytochrome C reductase, cytochrome B subunit (EC 1.10.2.2)
Msil_0942	6666666.455589.peg.1094	hypothetical protein
Msil_0940	6666666.455589.peg.1091	O-antigen export system permease protein RfbD
Msil_1418	6666666.455589.peg.1646	Transcriptional regulator
Msil_0946	6666666.455589.peg.1098	Thioredoxin domain
Msil_1148	6666666.455589.peg.1333	Coenzyme PQQ synthesis protein B
Msil_0944	6666666.455589.peg.1096	RND efflux system, membrane fusion protein
Msil_0945	6666666.455589.peg.1097	RND efflux system, inner membrane transporter
Msil_1145	6666666.455589.peg.1330	Acetylglutamate kinase (EC 2.7.2.8)
Msil_1412	6666666.455589.peg.1640	FIG061771: ATP-dependent nuclease subunit A
Msil_0948	6666666.455589.peg.1100	hypothetical protein
Msil_1146	6666666.455589.peg.1331	Transcriptional regulator
Msil_1141	6666666.455589.peg.1326	FxsA cytoplasmic membrane protein
Msil_1416	6666666.455589.peg.1644	Thiazole synthase (EC 2.8.1.10)
Msil_1415	6666666.455589.peg.1643	Sulfur carrier protein ThiS
Msil_1414	6666666.455589.peg.1642	Glycine oxidase ThiO (EC 1.4.3.19)
Msil_1389	6666666.455589.peg.1616	hypothetical protein
Msil_1388	6666666.455589.peg.1615	hypothetical protein
Msil_1383	6666666.455589.peg.1610	hypothetical protein
Msil_1382	6666666.455589.peg.1609	Argininosuccinate synthase (EC 6.3.4.5)
Msil_1381	6666666.455589.peg.1607	Phosphoserine aminotransferase (EC 2.6.1.52)
Msil_1380	6666666.455589.peg.1606	monooxygenase
Msil_1387	6666666.455589.peg.1614	hypothetical protein
Msil_1386	6666666.455589.peg.1613	Lactam utilization protein LamB
Msil_1385	6666666.455589.peg.1612	Allophanate hydrolase 2 subunit 1 (EC 3.5.1.54)
Msil_1384	6666666.455589.peg.1611	Allophanate hydrolase 2 subunit 2 (EC 3.5.1.54)
Msil_1897	6666666.455589.peg.2205	FIG018171: hypothetical protein of Cupin superfamily
Msil_1896	6666666.455589.peg.2204	outer membrane autotransporter barrel
Msil_1895	6666666.455589.peg.2202	Hopanoid 2-methyltransferase
Msil_1894	6666666.455589.peg.2199	hypothetical protein
Msil_1893	6666666.455589.peg.2198	Secretion protein HlyD
Msil_1892	6666666.455589.peg.2197	RND efflux system, inner membrane transporter
Msil_1891	6666666.455589.peg.2196	TPR repeat
Msil_1890	6666666.455589.peg.2195	hypothetical protein
Msil_0385	6666666.455589.peg.444	Uncharacterized oxidoreductase YkvO
Msil_0386	6666666.455589.peg.445	Transcriptional regulator, LysR family
Msil_0387	6666666.455589.peg.447	monooxygenase, FAD-binding
Msil_0380	6666666.455589.peg.439	Short-chain dehydrogenase/reductase SDR?
Msil_0381	6666666.455589.peg.440	Putative oxidoreductase YncB
Msil_0382	6666666.455589.peg.441	Transcriptional regulator, HxlR family
Msil_1898	6666666.455589.peg.2206	Hydroxyacylglutathione hydrolase (EC 3.1.2.6)
Msil_2372	6666666.455589.peg.2757	OmpA/MotB domain protein
Msil_1569	6666666.455589.peg.1824	protein of unknown function DUF900 hydrolase family protein
Msil_1568	6666666.455589.peg.1823	Transglutaminase domain protein
Msil_1567	6666666.455589.peg.1822	PEBP family protein
Msil_1566	6666666.455589.peg.1820	hypothetical protein
Msil_1565	6666666.455589.peg.1819	hypothetical protein
Msil_1563	6666666.455589.peg.1817	Phosphocarrier protein kinase/phosphorylase, nitrogen regulation associated
Msil_1562	6666666.455589.peg.1816	Aspartokinase (EC 2.7.2.4)
Msil_1560	6666666.455589.peg.1814	hypothetical protein
Msil_0160	6666666.455589.peg.180	PTS IIA-like nitrogen-regulatory protein PtsN
Msil_0161	6666666.455589.peg.181	Glucokinase (EC 2.7.1.2)
Msil_1969	6666666.455589.peg.2290	hypothetical protein
Msil_0163	6666666.455589.peg.183	Nodulin-related protein CC_0717
Msil_0164	6666666.455589.peg.184	Cytochrome b561
Msil_0165	6666666.455589.peg.185	Transcription elongation factor GreB
Msil_0166	6666666.455589.peg.186	probable exported protein STY0357
Msil_1315	6666666.455589.peg.1525	ATPase, P-type (transporting), HAD superfamily, subfamily IC
Msil_0168	6666666.455589.peg.189	Multidrug efflux system MdtABC-TolC, inner-membrane proton/drug antiporter MdtC (RND type)
Msil_0169	6666666.455589.peg.190	Multidrug efflux system MdtABC-TolC, inner-membrane proton/drug antiporter MdtB (RND type)
Msil_1960	6666666.455589.peg.2281	Antirestriction protein
Msil_1967	6666666.455589.peg.2288	hypothetical protein
Msil_1965	6666666.455589.peg.2286	hypothetical protein
Msil_1964	6666666.455589.peg.2285	hypothetical protein
Msil_1236	6666666.455589.peg.1431	Invasion associated locus B family protein
Msil_0342	6666666.455589.peg.395	ATP synthase gamma chain (EC 3.6.3.14)
Msil_1311	6666666.455589.peg.1521	Zinc ABC transporter, permease protein ZnuB
Msil_1312	6666666.455589.peg.1522	ABC transporter, substrate-binding protein (cluster 14, Mn/Zn)
Msil_1233	6666666.455589.peg.1427	Membrane-bound lytic murein transglycosylase B
Msil_1313	6666666.455589.peg.1523	hypothetical protein
Msil_0402	6666666.455589.peg.462	Inner membrane protein YbaL, KefB/KefC family
Msil_0549	6666666.455589.peg.627	hypothetical protein
Msil_0546	6666666.455589.peg.623	Very-short-patch mismatch repair endonuclease (G-T specific)
Msil_0547	6666666.455589.peg.624	DNA-cytosine methyltransferase (EC 2.1.1.37)
Msil_0544	6666666.455589.peg.621	D-alanyl-D-alanine carboxypeptidase (EC 3.4.16.4)
Msil_0545	6666666.455589.peg.622	Septum-associated rare lipoprotein A
Msil_0542	6666666.455589.peg.619	DNA polymerase III delta prime subunit (EC 2.7.7.7)
Msil_0543	6666666.455589.peg.620	Thymidylate kinase (EC 2.7.4.9)
Msil_0540	6666666.455589.peg.617	Uncharacterized metal-dependent hydrolase YcfH
Msil_3011	6666666.455589.peg.3483	Ketol-acid reductoisomerase (NADP(+)) (EC 1.1.1.86)
Msil_3010	6666666.455589.peg.3482	Acetolactate synthase small subunit (EC 2.2.1.6)
Msil_3013	6666666.455589.peg.3485	hypothetical protein
Msil_3012	6666666.455589.peg.3484	hypothetical protein
Msil_3015	6666666.455589.peg.3487	hypothetical protein
Msil_3014	6666666.455589.peg.3486	hypothetical protein
Msil_3017	6666666.455589.peg.3489	hypothetical protein
Msil_3016	6666666.455589.peg.3488	Peptide chain release factor 3
Msil_3019	6666666.455589.peg.3491	Methyl-accepting chemotaxis protein
Msil_3018	6666666.455589.peg.3490	Hydroxymethylpyrimidine phosphate kinase ThiD (EC 2.7.4.7)
Msil_0401	6666666.455589.peg.461	Putative RNA polymerase sigma factor
Msil_2231	6666666.455589.peg.2592	hypothetical protein
Msil_3750	6666666.455589.peg.4331	[NiFe] hydrogenase metallocenter assembly protein HypE
Msil_1319	6666666.455589.peg.1530	hypothetical protein
Msil_0766	6666666.455589.peg.883	hypothetical protein
Msil_0764	6666666.455589.peg.881	Aldo/keto reductase
Msil_0765	6666666.455589.peg.882	Putative transporter
Msil_0762	6666666.455589.peg.879	GTP-binding protein EngA
Msil_0763	6666666.455589.peg.880	FIG00449901: hypothetical protein
Msil_0760	6666666.455589.peg.877	hypothetical protein
Msil_0761	6666666.455589.peg.878	hypothetical protein
Msil_2376	6666666.455589.peg.2762	hypothetical protein
Msil_0768	6666666.455589.peg.886	Alkanesulfonates transport system permease protein
Msil_0769	6666666.455589.peg.887	ABC transporter, ATP-binding protein (cluster 1, maltose/g3p/polyamine/iron); ABC transporter, ATP-binding protein (cluster 10, nitrate/sulfonate/bicarbonate)
Msil_2945	6666666.455589.peg.3404	Hydrolase, alpha/beta fold family
Msil_2947	6666666.455589.peg.3406	Sodium-dependent phosphate transporter
Msil_2940	6666666.455589.peg.3398	hypothetical protein
Msil_3498	6666666.455589.peg.4037	Cell surface protein
Msil_3495	6666666.455589.peg.4034	Cell division protein FtsZ
Msil_3494	6666666.455589.peg.4033	Cell division protein FtsA
Msil_3496	6666666.455589.peg.4035	DNA uptake lipoprotein ComL
Msil_3491	6666666.455589.peg.4030	hypothetical protein
Msil_2949	6666666.455589.peg.3408	Inner membrane transport permease YhhJ
Msil_3492	6666666.455589.peg.4031	D-alanine--D-alanine ligase (EC 6.3.2.4)
Msil_3693	6666666.455589.peg.4263	hypothetical protein
Msil_3709	6666666.455589.peg.4283	Antitoxin to Toxin 1, PIN domain
Msil_3708	6666666.455589.peg.4282	Toxin 1, PIN domain
Msil_0019	6666666.455589.peg.20	Flagellar motor switch protein FliM
Msil_3705	6666666.455589.peg.4277	DNA polymerase III beta subunit (EC 2.7.7.7)
Msil_3704	6666666.455589.peg.4275	hypothetical protein
Msil_3706	6666666.455589.peg.4279	hypothetical protein
Msil_3701	6666666.455589.peg.4272	protein of unknown function DUF1036
Msil_3758	6666666.455589.peg.4339	hypothetical protein
Msil_3703	6666666.455589.peg.4274	Multimodular transpeptidase-transglycosylase (EC 2.4.1.129) (EC 3.4.-.-)
Msil_3702	6666666.455589.peg.4273	Pyruvate kinase (EC 2.7.1.40)
Msil_0152	6666666.455589.peg.170	NAD-dependent epimerase/dehydratase
Msil_0407	6666666.455589.peg.467	Efflux ABC transporter, permease/ATP-binding protein
Msil_0406	6666666.455589.peg.466	hypothetical protein
Msil_3125	6666666.455589.peg.3608	FIG140336: TPR domain protein
Msil_3124	6666666.455589.peg.3606	DNA-3-methyladenine glycosylase II (EC 3.2.2.21)
Msil_0618	6666666.455589.peg.705	Cryptic sugar kinase Mak
Msil_0619	6666666.455589.peg.706	DNA protection during starvation protein
Msil_3120	6666666.455589.peg.3600	NapD-like protein
Msil_0612	6666666.455589.peg.698	Acryloyl-CoA reductase AcuI/YhdH (EC 1.3.1.84)
Msil_0613	6666666.455589.peg.699	TPR-repeat-containing protein?
Msil_0610	6666666.455589.peg.696	hypothetical protein
Msil_0611	6666666.455589.peg.697	Mg(2+) transport ATPase, P-type (EC 3.6.3.2)
Msil_0616	6666666.455589.peg.703	hypothetical protein
Msil_0617	6666666.455589.peg.704	hypothetical protein
Msil_0614	6666666.455589.peg.701	Cytidylate kinase (EC 2.7.4.25)
Msil_0615	6666666.455589.peg.702	3-phosphoshikimate 1-carboxyvinyltransferase (EC 2.5.1.19)
Msil_2838	6666666.455589.peg.3282	hypothetical protein
Msil_2839	6666666.455589.peg.3283	Uncharacterized amino acid permease, GabP family
Msil_2831	6666666.455589.peg.3274	Uncharacterized amino acid permease, GabP family
Msil_2833	6666666.455589.peg.3277	ABC transporter related
Msil_2834	6666666.455589.peg.3278	Nitrate ABC transporter, substrate-binding protein
Msil_2835	6666666.455589.peg.3279	Urea carboxylase-related ABC transporter, permease protein
Msil_2836	6666666.455589.peg.3280	hypothetical protein
Msil_2837	6666666.455589.peg.3281	Butyryl-CoA dehydrogenase (EC 1.3.8.1)
Msil_2548	6666666.455589.peg.2960	Phosphoribosyl-ATP pyrophosphatase (EC 3.6.1.31)
Msil_2549	6666666.455589.peg.2961	Imidazole glycerol phosphate synthase cyclase subunit HisF
Msil_3839	6666666.455589.peg.4428	3-hydroxyacyl-[acyl-carrier-protein] dehydratase, FabZ form (EC 4.2.1.59)
Msil_3838	6666666.455589.peg.4427	UDP-3-O-[3-hydroxymyristoyl] glucosamine N-acyltransferase (EC 2.3.1.191)
Msil_2540	6666666.455589.peg.2951	Glycolate dehydrogenase (EC 1.1.99.14), iron-sulfur subunit GlcF
Msil_2541	6666666.455589.peg.2952	Glycolate dehydrogenase (EC 1.1.99.14), FAD-binding subunit GlcE
Msil_2542	6666666.455589.peg.2954	Secreted protein
Msil_2543	6666666.455589.peg.2955	hypothetical protein
Msil_2544	6666666.455589.peg.2956	hypothetical protein
Msil_3832	6666666.455589.peg.4418	Ribosome recycling factor
Msil_2546	6666666.455589.peg.2958	Antitoxin to RelE-like translational repressor toxin
Msil_2547	6666666.455589.peg.2959	Pantothenate kinase (EC 2.7.1.33)
Msil_2610	6666666.455589.peg.3028	Polysaccharide biosynthesis protein
Msil_2611	6666666.455589.peg.3029	Methyltransferase, FkbM family
Msil_0405	6666666.455589.peg.465	Glucan 1,4-alpha-glucosidase (EC 3.2.1.3)
Msil_2613	6666666.455589.peg.3032	hypothetical protein
Msil_2615	6666666.455589.peg.3034	NADH dehydrogenase (EC 1.6.99.3)
Msil_2616	6666666.455589.peg.3035	Outer membrane component of TAM transport system
Msil_2617	6666666.455589.peg.3036	Inner membrane component of TAM transport system
Msil_2619	6666666.455589.peg.3038	thioesterase superfamily protein
Msil_3239	6666666.455589.peg.3739	Hopanoid-associated sugar epimerase HpnA
Msil_3238	6666666.455589.peg.3737	Aspartate transaminase (EC 2.6.1.1)
Msil_3231	6666666.455589.peg.3729	Precorrin-6A synthase (deacetylating) (EC 2.1.1.152)
Msil_3233	6666666.455589.peg.3731	Transcriptional regulator YeiE, LysR family
Msil_3232	6666666.455589.peg.3730	C4-dicarboxylate transporter/malic acid transport protein
Msil_3235	6666666.455589.peg.3733	Acetyltransferase, GNAT family
Msil_3234	6666666.455589.peg.3732	Dihydroxy-acid dehydratase (EC 4.2.1.9)
Msil_3237	6666666.455589.peg.3735	Homodimeric efflux ABC transporter, ATP-binding/permease protein
Msil_3236	6666666.455589.peg.3734	hypothetical protein
Msil_0404	6666666.455589.peg.464	Transcriptional regulator Atu4705, LysR family
Msil_2729	6666666.455589.peg.3159	Methyltransferase type 11
Msil_2724	6666666.455589.peg.3153	Glycosyl transferase, group 1 family protein
Msil_2725	6666666.455589.peg.3154	hypothetical protein
Msil_2726	6666666.455589.peg.3155	hypothetical protein
Msil_2727	6666666.455589.peg.3156	Hypothetical protein associated with Serine palmitoyltransferase
Msil_2721	6666666.455589.peg.3149	Capsular polysaccharide export system inner membrane protein KpsE
Msil_2722	6666666.455589.peg.3151	Capsular polysaccharide export system inner membrane protein KpsE
Msil_2723	6666666.455589.peg.3152	Capsular polysaccharide biosynthesis fatty acid synthase WcbR
Msil_2378	6666666.455589.peg.2764	hypothetical protein
Msil_2056	6666666.455589.peg.2387	Light-harvesting LHI, beta subunit
Msil_2057	6666666.455589.peg.2388	Light-harvesting LHI, alpha subunit
Msil_2054	6666666.455589.peg.2385	Chlorophyllide reductase subunit BchZ (EC 1.18.-.-)
Msil_2055	6666666.455589.peg.2386	Protein PufQ, involved in assembly of B875 and B800-850 pigment-protein complexes
Msil_2053	6666666.455589.peg.2384	Chlorophyllide reductase subunit BchY (EC 1.18.-.-)
Msil_2058	6666666.455589.peg.2389	Photosynthetic reaction center L subunit
Msil_2059	6666666.455589.peg.2390	Photosynthetic reaction center M subunit
Msil_1624	6666666.455589.peg.1887	Beta-lactamase class C-like and penicillin binding proteins (PBPs) superfamily
Msil_1625	6666666.455589.peg.1888	3-methyl-2-oxobutanoate hydroxymethyltransferase (EC 2.1.2.11)
Msil_1627	6666666.455589.peg.1891	RNA polymerase sigma factor RpoD
Msil_1620	6666666.455589.peg.1883	hypothetical protein
Msil_1623	6666666.455589.peg.1886	Transamidase GatB domain protein
Msil_1628	6666666.455589.peg.1892	hypothetical protein
Msil_1629	6666666.455589.peg.1893	Cobalamin biosynthesis protein BluB @ 5,6-dimethylbenzimidazole synthase, flavin destructase family
Msil_0895	6666666.455589.peg.1044	3-oxoacyl-[acyl-carrier protein] reductase (EC 1.1.1.100)
Msil_0086	6666666.455589.peg.97	hypothetical protein
Msil_0081	6666666.455589.peg.92	GDP-L-fucose synthetase (EC 1.1.1.271)
Msil_0080	6666666.455589.peg.91	hypothetical protein
Msil_1718	6666666.455589.peg.1996	Phosphoenolpyruvate carboxylase (EC 4.1.1.31)
Msil_1719	6666666.455589.peg.1997	Malyl-CoA lyase (EC 4.1.3.24)
Msil_1710	6666666.455589.peg.1984	hypothetical protein
Msil_1711	6666666.455589.peg.1985	hypothetical protein
Msil_1712	6666666.455589.peg.1987	Formate--tetrahydrofolate ligase (EC 6.3.4.3)
Msil_1713	6666666.455589.peg.1988	D-isomer specific 2-hydroxyacid dehydrogenase NAD-binding
Msil_1714	6666666.455589.peg.1989	Serine--glyoxylate aminotransferase (EC 2.6.1.45)
Msil_1715	6666666.455589.peg.1991	D-glycerate 2-kinase (EC 2.7.1.165)
Msil_1716	6666666.455589.peg.1993	Malate--CoA ligase subunit beta (EC 6.2.1.9)
Msil_1717	6666666.455589.peg.1994	Malate--CoA ligase subunit alpha (EC 6.2.1.9)
Msil_0088	6666666.455589.peg.99	Class A beta-lactamase (EC 3.5.2.6)
Msil_1080	6666666.455589.peg.1263	Sulfate and thiosulfate import ATP-binding protein CysA (EC 3.6.3.25)
Msil_1081	6666666.455589.peg.1264	Uncharacterized membrane-associated protein-like protein
Msil_1082	6666666.455589.peg.1265	SNARE associated Golgi protein
Msil_1083	6666666.455589.peg.1266	hypothetical protein
Msil_1084	6666666.455589.peg.1267	MBL-fold metallo-hydrolase superfamily
Msil_1085	6666666.455589.peg.1268	hypothetical protein
Msil_1086	6666666.455589.peg.1269	DnaJ-class molecular chaperone CbpA
Msil_1087	6666666.455589.peg.1270	hypothetical protein
Msil_1088	6666666.455589.peg.1272	Pyridoxamine 5'-phosphate oxidase (EC 1.4.3.5)
Msil_2042	6666666.455589.peg.2372	Light-independent protochlorophyllide reductase subunit N (EC 1.18.-.-)
Msil_2572	6666666.455589.peg.2985	hypothetical protein
Msil_2575	6666666.455589.peg.2988	hypothetical protein
Msil_3573	6666666.455589.peg.4125	hypothetical protein
Msil_0977	6666666.455589.peg.1133	Molybdopterin-guanine dinucleotide biosynthesis protein MobB
Msil_0976	6666666.455589.peg.1132	Molybdopterin molybdenumtransferase (EC 2.10.1.1)
Msil_0975	6666666.455589.peg.1131	Fluoride ion transporter CrcB
Msil_0974	6666666.455589.peg.1130	hypothetical protein
Msil_0973	6666666.455589.peg.1129	hypothetical protein
Msil_0972	6666666.455589.peg.1128	Bis-ABC ATPase YheS
Msil_0971	6666666.455589.peg.1126	Alkyl hydroperoxide reductase protein C (EC 1.11.1.15)
Msil_0970	6666666.455589.peg.1125	Alkyl hydroperoxide reductase AhpD (EC 1.11.1.15)
Msil_1156	6666666.455589.peg.1342	Acetyltransferase, GNAT family
Msil_1157	6666666.455589.peg.1343	Pyridoxal 5-phosphate (PLP)-dependent ornithine decarboxylase (EC 4.1.1.17)
Msil_1154	6666666.455589.peg.1340	Homospermidine synthase( EC:2.5.1.44 )
Msil_1155	6666666.455589.peg.1341	hypothetical protein
Msil_1400	6666666.455589.peg.1628	VapC toxin protein
Msil_1153	6666666.455589.peg.1339	Indole-3-glycerol phosphate synthase (EC 4.1.1.48)
Msil_0979	6666666.455589.peg.1135	hypothetical protein
Msil_1403	6666666.455589.peg.1631	Acetyl-coenzyme A carboxyl transferase beta chain (EC 6.4.1.2)
Msil_1398	6666666.455589.peg.1626	Oligopeptide transport system permease protein OppB (TC 3.A.1.5.1)
Msil_1399	6666666.455589.peg.1627	hypothetical protein
Msil_1394	6666666.455589.peg.1622	tRNA nucleotidyltransferase C-terminal domain
Msil_1395	6666666.455589.peg.1623	Enoyl-CoA hydratase (EC 4.2.1.17) / Delta(3)-cis-delta(2)-trans-enoyl-CoA isomerase (EC 5.3.3.8) / 3-hydroxyacyl-CoA dehydrogenase (EC 1.1.1.35) / 3-hydroxybutyryl-CoA epimerase (EC 5.1.2.3)
Msil_1396	6666666.455589.peg.1624	ABC transporter, ATP-binding protein (cluster 5, nickel/peptides/opines) / ABC transporter, ATP-binding protein (cluster 5, nickel/peptides/opines)
Msil_1397	6666666.455589.peg.1625	Oligopeptide transport system permease protein OppC (TC 3.A.1.5.1)
Msil_1390	6666666.455589.peg.1617	Signal transduction histidine kinase
Msil_1391	6666666.455589.peg.1618	DNA polymerase I (EC 2.7.7.7)
Msil_1393	6666666.455589.peg.1621	hypothetical protein
Msil_0371	6666666.455589.peg.427	hypothetical protein
Msil_0373	6666666.455589.peg.429	Glycosyl transferase, group 2 family
Msil_0372	6666666.455589.peg.428	Proposed peptidoglycan lipid II flippase MurJ
Msil_0375	6666666.455589.peg.433	Oxidoreductase, short-chain dehydrogenase/reductase family (EC 1.1.1.-)
Msil_0377	6666666.455589.peg.436	Deoxyribodipyrimidine photolyase (EC 4.1.99.3)
Msil_0376	6666666.455589.peg.435	Manganese catalase (EC 1.11.1.6)
Msil_0378	6666666.455589.peg.437	GMP synthase [glutamine-hydrolyzing], amidotransferase subunit (EC 6.3.5.2) / GMP synthase [glutamine-hydrolyzing], ATP pyrophosphatase subunit (EC 6.3.5.2)
Msil_2818	6666666.455589.peg.3260	hypothetical protein
Msil_1139	6666666.455589.peg.1324	hypothetical protein
Msil_2144	6666666.455589.peg.2493	prophage PSPPH06, putative reverse transcriptase/maturase
Msil_0195	6666666.455589.peg.224	hypothetical protein
Msil_1570	6666666.455589.peg.1825	protein of unknown function DUF74
Msil_1571	6666666.455589.peg.1826	IMP cyclohydrolase (EC 3.5.4.10) / Phosphoribosylaminoimidazolecarboxamide formyltransferase (EC 2.1.2.3)
Msil_1572	6666666.455589.peg.1827	Lead, cadmium, zinc and mercury transporting ATPase (EC 3.6.3.3) (EC 3.6.3.5); Copper-translocating P-type ATPase (EC 3.6.3.4)
Msil_1573	6666666.455589.peg.1828	hypothetical protein
Msil_1574	6666666.455589.peg.1830	aspartate/glutamate/uridylate kinase
Msil_1575	6666666.455589.peg.1831	Aspartate/glutamate/uridylate kinase
Msil_1576	6666666.455589.peg.1833	Molybdate-binding domain of ModE
Msil_1579	6666666.455589.peg.1836	Prolyl oligopeptidase family protein
Msil_0115	6666666.455589.peg.129	Energy-dependent translational throttle protein EttA
Msil_0362	6666666.455589.peg.416	Tyrosine-protein kinase (EC 2.7.10.2)
Msil_0117	6666666.455589.peg.132	hypothetical protein
Msil_0116	6666666.455589.peg.130	hypothetical protein
Msil_0111	6666666.455589.peg.125	Uncharacterized MFS-type transporter
Msil_0110	6666666.455589.peg.124	Oxalate decarboxylase (EC 4.1.1.2)
Msil_0113	6666666.455589.peg.127	hypothetical protein
Msil_0112	6666666.455589.peg.126	Cyanate hydratase (EC 4.2.1.104)
Msil_1974	6666666.455589.peg.2295	Endonuclease relaxase
Msil_1975	6666666.455589.peg.2296	Ynd
Msil_1976	6666666.455589.peg.2297	Ync
Msil_1977	6666666.455589.peg.2298	hypothetical protein
Msil_0119	6666666.455589.peg.134	hypothetical protein
Msil_0118	6666666.455589.peg.133	Phosphoglycolate phosphatase (EC 3.1.3.18)
Msil_1972	6666666.455589.peg.2293	hypothetical protein
Msil_0287	6666666.455589.peg.332	hypothetical protein
Msil_0281	6666666.455589.peg.326	hypothetical protein
Msil_0280	6666666.455589.peg.325	Inner membrane protein YihY, formerly thought to be RNase BN
Msil_0283	6666666.455589.peg.328	Fumarate hydratase class II (EC 4.2.1.2)
Msil_0289	6666666.455589.peg.335	Stress response diiron-containing protein YciF
Msil_0288	6666666.455589.peg.333	protein of unknown function DUF883, ElaB
Msil_2146	6666666.455589.peg.2495	Adenine phosphoribosyltransferase (EC 2.4.2.7)
Msil_0573	6666666.455589.peg.655	LSU ribosomal protein L16p (L10e)
Msil_1889	6666666.455589.peg.2194	hypothetical protein
Msil_0571	6666666.455589.peg.653	SSU ribosomal protein S17p (S11e)
Msil_0570	6666666.455589.peg.652	LSU ribosomal protein L14p (L23e)
Msil_0577	6666666.455589.peg.659	LSU ribosomal protein L2p (L8e)
Msil_0576	6666666.455589.peg.658	SSU ribosomal protein S19p (S15e)
Msil_0575	6666666.455589.peg.657	LSU ribosomal protein L22p (L17e)
Msil_0574	6666666.455589.peg.656	SSU ribosomal protein S3p (S3e)
Msil_1880	6666666.455589.peg.2184	lipopolysaccharide biosynthesis
Msil_1881	6666666.455589.peg.2185	Methenyltetrahydrofolate cyclohydrolase (EC 3.5.4.9) / Methylenetetrahydrofolate dehydrogenase (NADP+) (EC 1.5.1.5)
Msil_0579	6666666.455589.peg.661	LSU ribosomal protein L4p (L1e)
Msil_0578	6666666.455589.peg.660	LSU ribosomal protein L23p (L23Ae)
Msil_1884	6666666.455589.peg.2189	hypothetical protein
Msil_1885	6666666.455589.peg.2190	hypothetical protein
Msil_1886	6666666.455589.peg.2191	peptidase S9 prolyl oligopeptidase active site domain protein
Msil_0029	6666666.455589.peg.30	Flagellar P-ring protein FlgI
Msil_0028	6666666.455589.peg.29	Flagellar basal-body P-ring formation protein FlgA
Msil_0759	6666666.455589.peg.876	CDP-diacylglycerol--serine O-phosphatidyltransferase (EC 2.7.8.8) @ Archaetidylserine synthase (EC 2.7.8.38)
Msil_0758	6666666.455589.peg.875	Translation initiation factor 1
Msil_3006	6666666.455589.peg.3477	hypothetical protein
Msil_3007	6666666.455589.peg.3478	hypothetical protein
Msil_3004	6666666.455589.peg.3475	Antiholin-like protein LrgA
Msil_3005	6666666.455589.peg.3476	hypothetical protein
Msil_0753	6666666.455589.peg.870	Glutathione S-transferase
Msil_0752	6666666.455589.peg.869	hypothetical protein
Msil_0751	6666666.455589.peg.868	FIG033376: Heat shock protein DnaJ-like
Msil_0750	6666666.455589.peg.867	D-alanyl-D-alanine carboxypeptidase (EC 3.4.16.4)
Msil_0025	6666666.455589.peg.26	Flagellar basal-body rod protein FlgC
Msil_3879	6666666.455589.peg.4472	ErfK/YbiS/YcfS/YnhG family protein
Msil_0755	6666666.455589.peg.872	protein of unknown function DUF218
Msil_0754	6666666.455589.peg.871	protein of unknown function DUF599
Msil_0599	6666666.455589.peg.682	hypothetical protein
Msil_0598	6666666.455589.peg.681	hypothetical protein
Msil_0591	6666666.455589.peg.674	Signal transduction histidine kinase
Msil_0590	6666666.455589.peg.673	protein of unknown function DUF306 Meta and HslJ
Msil_0593	6666666.455589.peg.676	hypothetical protein
Msil_0595	6666666.455589.peg.678	ATP-dependent DNA helicase UvrD/PcrA (EC 3.6.4.12)
Msil_0597	6666666.455589.peg.680	hypothetical protein
Msil_0596	6666666.455589.peg.679	AsmA family protein
Msil_2819	6666666.455589.peg.3261	Activator of Hsp90 ATPase 1 family protein
Msil_3488	6666666.455589.peg.4027	UDP-N-acetylmuramate--L-alanine ligase (EC 6.3.2.8)
Msil_3489	6666666.455589.peg.4028	UDP-N-acetylenolpyruvoylglucosamine reductase (EC 1.3.1.98)
Msil_3486	6666666.455589.peg.4025	Cell division protein FtsW
Msil_3487	6666666.455589.peg.4026	UDP-N-acetylglucosamine--N-acetylmuramyl-(pentapeptide) pyrophosphoryl-undecaprenol N-acetylglucosamine transferase (EC 2.4.1.227)
Msil_3484	6666666.455589.peg.4023	Toxin 1, PIN domain
Msil_3485	6666666.455589.peg.4024	Antitoxin 1
Msil_3482	6666666.455589.peg.4021	Phospho-N-acetylmuramoyl-pentapeptide-transferase (EC 2.7.8.13)
Msil_3483	6666666.455589.peg.4022	UDP-N-acetylmuramoylalanine--D-glutamate ligase (EC 6.3.2.9)
Msil_3480	6666666.455589.peg.4019	UDP-N-acetylmuramoylalanyl-D-glutamate--2,6-diaminopimelate ligase (EC 6.3.2.13)
Msil_3481	6666666.455589.peg.4020	UDP-N-acetylmuramoyl-tripeptide--D-alanyl-D-alanine ligase (EC 6.3.2.10)
Msil_3718	6666666.455589.peg.4292	hypothetical protein
Msil_3719	6666666.455589.peg.4293	ATP-dependent DNA ligase (EC 6.5.1.1) LigC
Msil_3716	6666666.455589.peg.4290	Bile acid:sodium symporter
Msil_3717	6666666.455589.peg.4291	hypothetical protein
Msil_3714	6666666.455589.peg.4288	RNA binding S1 domain protein
Msil_3715	6666666.455589.peg.4289	Transcriptional regulator, LysR family
Msil_3713	6666666.455589.peg.4287	Hypothetical protein YaeJ with similarity to translation release factor
Msil_3710	6666666.455589.peg.4284	Translation elongation factor P
Msil_3711	6666666.455589.peg.4285	Inositol-1-monophosphatase (EC 3.1.3.25)
Msil_2440	6666666.455589.peg.2833	cAMP-binding proteins - catabolite gene activator and regulatory subunit of cAMP-dependent protein kinases
Msil_2443	6666666.455589.peg.2836	Transcriptional regulator, AcrR family
Msil_2442	6666666.455589.peg.2835	protein of unknown function DUF336
Msil_2445	6666666.455589.peg.2838	RND efflux system, membrane fusion protein
Msil_2444	6666666.455589.peg.2837	RND efflux system, inner membrane transporter
Msil_2999	6666666.455589.peg.3470	Phosphomethylpyrimidine synthase ThiC (EC 4.1.99.17)
Msil_2446	6666666.455589.peg.2839	General stress protein 69 (YhdN)
Msil_2449	6666666.455589.peg.2842	ABC transporter, ATP-binding protein (cluster 10, nitrate/sulfonate/bicarbonate)
Msil_2448	6666666.455589.peg.2841	ABC transporter, permease protein (cluster 10, nitrate/sulfonate/bicarbonate)
Msil_2995	6666666.455589.peg.3465	PhbF
Msil_2994	6666666.455589.peg.3464	Replication-associated recombination protein RarA
Msil_2993	6666666.455589.peg.3463	protease Do( EC:1.3.1.74 )
Msil_2992	6666666.455589.peg.3462	LSU ribosomal protein L17p
Msil_2991	6666666.455589.peg.3461	DNA-directed RNA polymerase alpha subunit (EC 2.7.7.6)
Msil_2990	6666666.455589.peg.3460	SSU ribosomal protein S11p (S14e)
Msil_3136	6666666.455589.peg.3620	Biopolymer transport protein ExbD/TolR
Msil_3137	6666666.455589.peg.3621	MotA/TolQ/ExbB proton channel family protein
Msil_3134	6666666.455589.peg.3618	Cytochrome b561
Msil_3135	6666666.455589.peg.3619	cytochrome c, class II
Msil_3132	6666666.455589.peg.3615	hypothetical protein
Msil_0629	6666666.455589.peg.716	RND efflux system, membrane fusion protein
Msil_0628	6666666.455589.peg.715	RND efflux system, inner membrane transporter
Msil_0627	6666666.455589.peg.714	hypothetical protein
Msil_0626	6666666.455589.peg.713	Succinylarginine dihydrolase (EC 3.5.3.23)
Msil_0625	6666666.455589.peg.712	hypothetical protein
Msil_0624	6666666.455589.peg.711	Glutathione S-transferase
Msil_0623	6666666.455589.peg.710	polyhydroxyalkanoate depolymerase, intracellular
Msil_0622	6666666.455589.peg.709	hypothetical protein
Msil_3138	6666666.455589.peg.3622	putative TonB-dependent receptor
Msil_3139	6666666.455589.peg.3624	Transcriptional regulator, BadM/Rrf2 family
Msil_2849	6666666.455589.peg.3296	RND efflux system, membrane fusion protein
Msil_2848	6666666.455589.peg.3295	RND efflux system, inner membrane transporter
Msil_2845	6666666.455589.peg.3290	hypothetical protein
Msil_2844	6666666.455589.peg.3289	heavy metal translocating P-type ATPase
Msil_2847	6666666.455589.peg.3292	Sulfate and thiosulfate binding protein CysP
Msil_2846	6666666.455589.peg.3291	Sulfate transporter
Msil_2841	6666666.455589.peg.3285	Exopolysaccharide synthesis ExoD
Msil_2840	6666666.455589.peg.3284	hypothetical protein
Msil_2843	6666666.455589.peg.3287	heavy metal translocating P-type ATPase
Msil_2842	6666666.455589.peg.3286	hypothetical protein
Msil_3821	6666666.455589.peg.4406	ATP synthase F0 sector subunit c (EC 3.6.3.14)
Msil_3822	6666666.455589.peg.4407	ATP synthase F0 sector subunit a (EC 3.6.3.14)
Msil_3823	6666666.455589.peg.4408	ATP synthase protein I
Msil_2539	6666666.455589.peg.2950	DNA polymerase III epsilon subunit (EC 2.7.7.7)
Msil_3825	6666666.455589.peg.4411	DSBA oxidoreductase
Msil_3826	6666666.455589.peg.4412	ABC transporter, substrate-binding protein (cluster 5, nickel/peptides/opines)
Msil_3827	6666666.455589.peg.4413	hypothetical protein
Msil_2535	6666666.455589.peg.2946	Phosphoenolpyruvate synthase regulatory protein
Msil_3059	6666666.455589.peg.3536	hypothetical protein
Msil_2537	6666666.455589.peg.2948	Shikimate 5-dehydrogenase I alpha (EC 1.1.1.25)
Msil_2536	6666666.455589.peg.2947	maf protein
Msil_2531	6666666.455589.peg.2941	Transcriptional regulator, Xre family
Msil_2530	6666666.455589.peg.2939	hypothetical protein
Msil_2533	6666666.455589.peg.2944	Protoporphyrinogen IX oxidase, novel form, HemJ (EC 1.3.-.-)
Msil_3058	6666666.455589.peg.3535	hypothetical protein
Msil_2197	6666666.455589.peg.2554	hypothetical protein
Msil_2664	6666666.455589.peg.3086	filamentous haemagglutinin family outer membrane protein
Msil_2667	6666666.455589.peg.3089	Biopolymer transport protein ExbD/TolR
Msil_2666	6666666.455589.peg.3088	Ferric siderophore transport system, biopolymer transport protein ExbB
Msil_2193	6666666.455589.peg.2550	HlyD family secretion protein
Msil_2192	6666666.455589.peg.2549	Putative transmembrane protein
Msil_2191	6666666.455589.peg.2548	outer membrane efflux protein
Msil_2190	6666666.455589.peg.2547	hypothetical protein
Msil_2669	6666666.455589.peg.3091	Alkanesulfonate monooxygenase (EC 1.14.14.5)
Msil_2668	6666666.455589.peg.3090	TonB family protein
Msil_2199	6666666.455589.peg.2558	DNA primase, phage P4 family
Msil_3228	6666666.455589.peg.3726	hypothetical protein
Msil_3229	6666666.455589.peg.3727	hypothetical protein
Msil_3222	6666666.455589.peg.3720	DNA recombination and repair protein RecF
Msil_3223	6666666.455589.peg.3721	Signal recognition particle receptor FtsY
Msil_3220	6666666.455589.peg.3718	FAD-dependent pyridine nucleotide-disulphide oxidoreductase
Msil_3226	6666666.455589.peg.3724	Hydrolase, alpha/beta fold family
Msil_3227	6666666.455589.peg.3725	Peptidase S8 and S53, subtilisin, kexin, sedolisin
Msil_3224	6666666.455589.peg.3722	tRNA dimethylallyltransferase (EC 2.5.1.75)
Msil_3225	6666666.455589.peg.3723	4-hydroxy-3-methylbut-2-enyl diphosphate reductase (EC 1.17.7.4)
Msil_2508	6666666.455589.peg.2913	putative glycosyltransferase protein
Msil_2509	6666666.455589.peg.2914	Branched-chain amino acid aminotransferase (EC 2.6.1.42)
Msil_2283	6666666.455589.peg.2651	Phosphoglycerate kinase (EC 2.7.2.3)
Msil_2282	6666666.455589.peg.2650	NADPH-dependent glyceraldehyde-3-phosphate dehydrogenase (EC 1.2.1.13) / NAD-dependent glyceraldehyde-3-phosphate dehydrogenase (EC 1.2.1.12)
Msil_2281	6666666.455589.peg.2649	FIG035060: hypothetical protein
Msil_2280	6666666.455589.peg.2648	FIG026765: hypothetical protein
Msil_2287	6666666.455589.peg.2655	SSU ribosomal protein S21p
Msil_2286	6666666.455589.peg.2654	TPR-repeat-containing protein?
Msil_2285	6666666.455589.peg.2653	hypothetical protein
Msil_2284	6666666.455589.peg.2652	nucleoside 2-deoxyribosyltransferase
Msil_2288	6666666.455589.peg.2656	N5-carboxyaminoimidazole ribonucleotide synthase (EC 6.3.4.18)
Msil_2069	6666666.455589.peg.2400	Phytoene synthase (EC 2.5.1.32)
Msil_2063	6666666.455589.peg.2394	Geranylgeranyl diphosphate reductase (EC 1.3.1.83)
Msil_2062	6666666.455589.peg.2393	Bacteriochlorophyll synthase 44.5 kDa chain
Msil_2061	6666666.455589.peg.2392	Chlorophyll a synthase ChlG (EC 2.5.1.62)
Msil_2060	6666666.455589.peg.2391	Photosynthetic reaction center cytochrome c subunit
Msil_2067	6666666.455589.peg.2398	Protoporphyrin IX Mg-chelatase subunit D (EC 6.6.1.1)
Msil_2066	6666666.455589.peg.2397	Lysophospholipase (EC 3.1.1.5)
Msil_2065	6666666.455589.peg.2396	Hydrolase, alpha/beta fold family
Msil_2064	6666666.455589.peg.2395	Tryptophan-rich sensory protein precursor
Msil_2269	6666666.455589.peg.2637	Acetyltransferase, GNAT family
Msil_2268	6666666.455589.peg.2636	Hydroxypyruvate isomerase (EC 5.3.1.22)
Msil_2261	6666666.455589.peg.2628	hypothetical protein
Msil_3378	6666666.455589.peg.3899	Malto-oligosyltrehalose synthase (EC 5.4.99.15)
Msil_2263	6666666.455589.peg.2631	DNA double-strand break repair protein Mre11
Msil_2262	6666666.455589.peg.2629	hypothetical protein
Msil_2264	6666666.455589.peg.2632	DNA double-strand break repair Rad50 ATPase
Msil_2267	6666666.455589.peg.2635	Rubrerythrin
Msil_2266	6666666.455589.peg.2634	Metallophosphoesterase
Msil_0997	6666666.455589.peg.1158	hypothetical protein
Msil_0996	6666666.455589.peg.1156	hypothetical protein
Msil_1135	6666666.455589.peg.1320	Prolipoprotein diacylglyceryl transferase
Msil_2719	6666666.455589.peg.3147	Glycosyl transferase, family 2?
Msil_2571	6666666.455589.peg.2984	hypothetical protein
Msil_2487	6666666.455589.peg.2885	hypothetical protein
Msil_0998	6666666.455589.peg.1159	Guanosine-3',5'-bis(diphosphate) 3'-pyrophosphohydrolase (EC 3.1.7.2) / GTP pyrophosphokinase (EC 2.7.6.5), (p)ppGpp synthetase II
Msil_1981	6666666.455589.peg.2303	hypothetical protein
Msil_1982	6666666.455589.peg.2304	hypothetical protein
Msil_1769	6666666.455589.peg.2057	Isochorismatase family protein YecD
Msil_1768	6666666.455589.peg.2056	AbrB protein
Msil_1764	6666666.455589.peg.2052	Nitrogenase-associated protein NifO
Msil_1767	6666666.455589.peg.2055	Hemoglobin-like protein HbO
Msil_1766	6666666.455589.peg.2054	hypothetical protein
Msil_1760	6666666.455589.peg.2048	D-3-phosphoglycerate dehydrogenase (EC 1.1.1.95)
Msil_1763	6666666.455589.peg.2051	hypothetical protein
Msil_1762	6666666.455589.peg.2050	Transcriptional regulator, LysR family
Msil_0100	6666666.455589.peg.113	NAD(P)H quinone oxidoreductase, PIG3 family
Msil_1882	6666666.455589.peg.2187	hypothetical protein
Msil_0968	6666666.455589.peg.1123	Nucleoside diphosphate kinase (EC 2.7.4.6)
Msil_0969	6666666.455589.peg.1124	Hydrogen peroxide-inducible genes activator => OxyR
Msil_0960	6666666.455589.peg.1115	DnaA inactivator Hda (shorter homolog of DnaA)
Msil_0961	6666666.455589.peg.1116	Putative permease often clustered with de novo purine synthesis
Msil_0962	6666666.455589.peg.1117	CDP-alcohol phosphatidyltransferase
Msil_0963	6666666.455589.peg.1118	Phosphoribosylformylglycinamidine cyclo-ligase (EC 6.3.3.1)
Msil_0964	6666666.455589.peg.1119	Phosphoribosylglycinamide formyltransferase (EC 2.1.2.2)
Msil_0965	6666666.455589.peg.1120	hypothetical protein
Msil_0966	6666666.455589.peg.1121	Transcriptional regulator, AraC family
Msil_0967	6666666.455589.peg.1122	Alkanesulfonates-binding protein
Msil_1163	6666666.455589.peg.1351	Efflux ABC transporter, ATP-binding protein
Msil_1162	6666666.455589.peg.1350	Hydroxymethylpyrimidine ABC transporter, substrate-binding component
Msil_1161	6666666.455589.peg.1349	Creatininase
Msil_1167	6666666.455589.peg.1355	5-aminolevulinate synthase (EC 2.3.1.37)
Msil_1166	6666666.455589.peg.1354	Fic domain protein, MA2133 type
Msil_1165	6666666.455589.peg.1353	PfkB domain protein
Msil_1164	6666666.455589.peg.1352	Hydroxymethylpyrimidine ABC transporter, transmembrane component
Msil_1169	6666666.455589.peg.1359	hypothetical protein
Msil_1168	6666666.455589.peg.1357	UDP-glucuronate 5'-epimerase (EC 5.1.3.12)
Msil_3028	6666666.455589.peg.3501	Gluconokinase (EC 2.7.1.12)
Msil_1361	6666666.455589.peg.1583	hypothetical protein
Msil_1360	6666666.455589.peg.1582	Pyruvate carboxylase (EC 6.4.1.1)
Msil_1363	6666666.455589.peg.1585	Carbon starvation protein A
Msil_1362	6666666.455589.peg.1584	Peptidase M48, Ste24p
Msil_1365	6666666.455589.peg.1587	hypothetical protein
Msil_1367	6666666.455589.peg.1591	D-alanyl-D-alanine carboxypeptidase (EC 3.4.16.4)
Msil_1366	6666666.455589.peg.1589	FAD-dependent monooxygenase
Msil_1369	6666666.455589.peg.1593	Ribosome-associated heat shock protein implicated in the recycling of the 50S subunit (S4 paralog)
Msil_1368	6666666.455589.peg.1592	cobalamin synthesis protein P47K
Msil_1863	6666666.455589.peg.2165	FIG002473: Protein YcaR in KDO2-Lipid A biosynthesis cluster
Msil_1189	6666666.455589.peg.1380	Phospholipase/carboxylesterase family protein
Msil_1188	6666666.455589.peg.1379	Argininosuccinate lyase (EC 4.3.2.1)
Msil_0360	6666666.455589.peg.414	23S rRNA (guanosine(2251)-2'-O)-methyltransferase (EC 2.1.1.185)
Msil_0361	6666666.455589.peg.415	hypothetical protein
Msil_0366	6666666.455589.peg.421	protein of unknown function DUF1491
Msil_0367	6666666.455589.peg.422	Acetylornithine deacetylase/Succinyl-diaminopimelate desuccinylase and related deacylases
Msil_0364	6666666.455589.peg.419	cytosolic long-chain acyl-CoA thioester hydrolase family protein
Msil_0365	6666666.455589.peg.420	Putative periplasmic protein
Msil_1181	6666666.455589.peg.1372	Phosphoribosylformylglycinamidine synthase, glutamine amidotransferase subunit (EC 6.3.5.3)
Msil_1180	6666666.455589.peg.1371	Phosphoribosylformylglycinamidine synthase, PurS subunit (EC 6.3.5.3)
Msil_1183	6666666.455589.peg.1374	hypothetical protein
Msil_1182	6666666.455589.peg.1373	hypothetical protein
Msil_1184	6666666.455589.peg.1375	Phosphoribosylformylglycinamidine synthase, synthetase subunit (EC 6.3.5.3)
Msil_1187	6666666.455589.peg.1378	Thiol:disulfide oxidoreductase TlpA
Msil_1186	6666666.455589.peg.1377	Uncharacterized monothiol glutaredoxin ycf64-like
Msil_2577	6666666.455589.peg.2990	hypothetical protein
Msil_3288	6666666.455589.peg.3799	hypothetical protein
Msil_3289	6666666.455589.peg.3800	Endonuclease III (EC 4.2.99.18)
Msil_1505	6666666.455589.peg.1752	hypothetical protein
Msil_1507	6666666.455589.peg.1754	Respiratory nitrate reductase gamma chain (EC 1.7.99.4)
Msil_1506	6666666.455589.peg.1753	Peptidyl-prolyl cis-trans isomerase PpiD (EC 5.2.1.8)
Msil_1500	6666666.455589.peg.1748	Uncharacterized UPF0721 integral membrane protein
Msil_1503	6666666.455589.peg.1750	2-nitropropane dioxygenase, NPD
Msil_1502	6666666.455589.peg.1749	hypothetical protein
Msil_2377	6666666.455589.peg.2763	hypothetical protein
Msil_1509	6666666.455589.peg.1756	Respiratory nitrate reductase beta chain (EC 1.7.99.4)
Msil_1508	6666666.455589.peg.1755	Respiratory nitrate reductase delta chain (EC 1.7.99.4)
Msil_2804	6666666.455589.peg.3242	ABC transporter, substrate-binding protein (cluster 9, phospholipid)
Msil_0106	6666666.455589.peg.119	AMP-dependent synthetase and ligase
Msil_0107	6666666.455589.peg.120	2-dehydropantoate 2-reductase (EC 1.1.1.169)
Msil_0104	6666666.455589.peg.117	Arsenic resistance protein ArsH
Msil_0105	6666666.455589.peg.118	SSU ribosomal protein S4p (S9e) @ SSU ribosomal protein S4p (S9e), zinc-independent
Msil_0102	6666666.455589.peg.115	Arsenate reductase (EC 1.20.4.1) glutaredoxin-coupled, glutaredoxin-like family
Msil_0103	6666666.455589.peg.116	Arsenical-resistance protein ACR3
Msil_1987	6666666.455589.peg.2309	Alcohol dehydrogenase (EC 1.1.1.1)
Msil_2374	6666666.455589.peg.2760	hypothetical protein
Msil_0108	6666666.455589.peg.122	Uncharacterized MFS-type transporter
Msil_0109	6666666.455589.peg.123	Transcriptional regulator, LysR family
Msil_0296	6666666.455589.peg.342	L-aspartate oxidase (EC 1.4.3.16)
Msil_0297	6666666.455589.peg.343	Quinolinate phosphoribosyltransferase [decarboxylating] (EC 2.4.2.19)
Msil_0294	6666666.455589.peg.340	Predicted NAD regulator in Alphaproteobacteria
Msil_0295	6666666.455589.peg.341	Quinolinate synthetase (EC 2.5.1.72)
Msil_0292	6666666.455589.peg.338	16S rRNA (cytidine(1402)-2'-O)-methyltransferase (EC 2.1.1.198)
Msil_0291	6666666.455589.peg.337	ABC transporter, substrate-binding protein (cluster 4, leucine/isoleucine/valine/benzoate)
Msil_2379	6666666.455589.peg.2765	Carboxylesterase, type B
Msil_3283	6666666.455589.peg.3790	LSU ribosomal protein L21p
Msil_3921	6666666.455589.peg.4517	Trehalose synthase (EC 5.4.99.16)
Msil_3920	6666666.455589.peg.4515	Alpha,alpha-trehalose-phosphate synthase [UDP-forming] (EC 2.4.1.15)
Msil_3922	6666666.455589.peg.4518	SSU ribosomal protein S20p
Msil_0564	6666666.455589.peg.646	LSU ribosomal protein L18p (L5e)
Msil_0565	6666666.455589.peg.647	LSU ribosomal protein L6p (L9e)
Msil_0566	6666666.455589.peg.648	SSU ribosomal protein S8p (S15Ae)
Msil_0567	6666666.455589.peg.649	SSU ribosomal protein S14p (S29e) @ SSU ribosomal protein S14p (S29e), zinc-independent
Msil_0560	6666666.455589.peg.641	Protein translocase subunit SecY
Msil_0561	6666666.455589.peg.643	LSU ribosomal protein L15p (L27Ae)
Msil_0562	6666666.455589.peg.644	LSU ribosomal protein L30p (L7e)
Msil_0563	6666666.455589.peg.645	SSU ribosomal protein S5p (S2e)
Msil_1211	6666666.455589.peg.1403	esterase, PHB depolymerase family
Msil_1210	6666666.455589.peg.1402	invasion associated locus B family protein
Msil_1213	6666666.455589.peg.1405	hypothetical protein
Msil_1212	6666666.455589.peg.1404	hypothetical protein
Msil_1215	6666666.455589.peg.1407	Glycine dehydrogenase [decarboxylating] (glycine cleavage system P1 protein) (EC 1.4.4.2)
Msil_1214	6666666.455589.peg.1406	Glycine dehydrogenase [decarboxylating] (glycine cleavage system P2 protein) (EC 1.4.4.2)
Msil_1217	6666666.455589.peg.1409	Aminomethyltransferase (glycine cleavage system T protein) (EC 2.1.2.10)
Msil_1216	6666666.455589.peg.1408	Glycine cleavage system H protein
Msil_3037	6666666.455589.peg.3511	hypothetical protein
Msil_3036	6666666.455589.peg.3510	Sphingolipid (R)-alpha-hydroxylase FAH1 (no EC)
Msil_0038	6666666.455589.peg.41	Chemotaxis protein motC
Msil_0039	6666666.455589.peg.42	Flagellar hook-length control protein FliK
Msil_3033	6666666.455589.peg.3508	Formamidopyrimidine-DNA glycosylase (EC 3.2.2.23)
Msil_0749	6666666.455589.peg.866	hypothetical protein
Msil_3030	6666666.455589.peg.3504	Putative phosphoribosylaminoimidazole-succinocarboxamide synthase 2 (SAICAR synthetase 2)
Msil_0032	6666666.455589.peg.34	Flagellar basal body-associated protein FliL
Msil_0033	6666666.455589.peg.35	Flagellar biosynthesis protein FliP
Msil_0030	6666666.455589.peg.31	Flagellar motility protein MotE, a chaperone for MotC folding
Msil_0747	6666666.455589.peg.864	ATP-dependent Clp protease ATP-binding subunit ClpA
Msil_0740	6666666.455589.peg.857	Hydrolase, alpha/beta fold family
Msil_0037	6666666.455589.peg.40	Flagellar motor rotation protein MotB
Msil_0742	6666666.455589.peg.859	Putative pre-16S rRNA nuclease Yqg
Msil_0035	6666666.455589.peg.38	Flagellar M-ring protein FliF
Msil_0588	6666666.455589.peg.671	Twin-arginine translocation protein TatB
Msil_0589	6666666.455589.peg.672	Twin-arginine translocation protein TatA
Msil_0582	6666666.455589.peg.664	Translation elongation factor Tu
Msil_0583	6666666.455589.peg.665	Translation elongation factor G
Msil_0580	6666666.455589.peg.662	LSU ribosomal protein L3p (L3e)
Msil_0581	6666666.455589.peg.663	SSU ribosomal protein S10p (S20e)
Msil_0586	6666666.455589.peg.669	Seryl-tRNA synthetase (EC 6.1.1.11)
Msil_0587	6666666.455589.peg.670	Twin-arginine translocation protein TatC
Msil_0584	6666666.455589.peg.666	SSU ribosomal protein S7p (S5e)
Msil_0585	6666666.455589.peg.667	SSU ribosomal protein S12p (S23e)
Msil_1219	6666666.455589.peg.1412	Glycosyltransferase
Msil_3723	6666666.455589.peg.4298	Protein-L-isoaspartate O-methyltransferase (EC 2.1.1.77) / Erythromycin esterase homolog
Msil_2153	6666666.455589.peg.2502	hypothetical protein
Msil_3721	6666666.455589.peg.4295	Transcriptional regulator, AcrR family
Msil_3720	6666666.455589.peg.4294	MOSC domain protein
Msil_3727	6666666.455589.peg.4301	Transcriptional activator of acetoin dehydrogenase operon AcoR
Msil_3725	6666666.455589.peg.4300	Glutaminase (EC 3.5.1.2)
Msil_2152	6666666.455589.peg.2501	Nucleoside 5-triphosphatase RdgB (dHAPTP, dITP, XTP-specific) (EC 3.6.1.66)
Msil_3729	6666666.455589.peg.4304	Acetoin dehydrogenase E1 component alpha-subunit (EC 2.3.1.190)
Msil_3728	6666666.455589.peg.4303	Acetoin catabolism protein X, possible NAD kinase
Msil_2151	6666666.455589.peg.2500	Ribonuclease PH (EC 2.7.7.56)
Msil_2980	6666666.455589.peg.3447	Sulfate permease
Msil_2453	6666666.455589.peg.2847	Glutathione peroxidase (EC 1.11.1.9)
Msil_2982	6666666.455589.peg.3449	SSU ribosomal protein S16p
Msil_2983	6666666.455589.peg.3450	Signal recognition particle protein Ffh
Msil_2984	6666666.455589.peg.3451	Na+/H+ antiporter
Msil_2985	6666666.455589.peg.3454	Uncharacterized MFS-type transporter
Msil_2986	6666666.455589.peg.3455	Pyridine nucleotide-disulphide oxidoreductase family protein associated with PFOR
Msil_2987	6666666.455589.peg.3456	Pyruvate-flavodoxin oxidoreductase (EC 1.2.7.-)
Msil_3103	6666666.455589.peg.3582	ATP-dependent DNA ligase (EC 6.5.1.1) clustered with Ku protein, LigD
Msil_2989	6666666.455589.peg.3459	SSU ribosomal protein S13p (S18e)
Msil_3453	6666666.455589.peg.3988	Inner-membrane proton/drug antiporter (MSF type) of tripartite multidrug efflux system
Msil_3100	6666666.455589.peg.3579	hypothetical protein
Msil_3107	6666666.455589.peg.3586	hypothetical protein
Msil_3457	6666666.455589.peg.3992	Metal chaperone, involved in Zn homeostasis
Msil_3456	6666666.455589.peg.3991	Exodeoxyribonuclease III (EC 3.1.11.2)
Msil_0630	6666666.455589.peg.717	Efflux transport system, outer membrane factor (OMF) lipoprotein
Msil_0631	6666666.455589.peg.718	Patatin
Msil_0632	6666666.455589.peg.720	Septum site-determining protein MinC
Msil_0633	6666666.455589.peg.721	Septum site-determining protein MinD
Msil_0634	6666666.455589.peg.722	Cell division topological specificity factor MinE
Msil_0635	6666666.455589.peg.724	hypothetical protein
Msil_0636	6666666.455589.peg.725	3-isopropylmalate dehydratase large subunit (EC 4.2.1.33)
Msil_0637	6666666.455589.peg.726	Glyoxalase/bleomycin resistance protein/dioxygenase
Msil_0638	6666666.455589.peg.727	LSU ribosomal protein L19p
Msil_0639	6666666.455589.peg.728	2-hydroxymuconic semialdehyde hydrolase (EC 3.7.1.9)
Msil_2154	6666666.455589.peg.2503	hypothetical protein
Msil_2250	6666666.455589.peg.2613	hypothetical protein
Msil_2858	6666666.455589.peg.3306	Phytoene synthase (EC 2.5.1.32)
Msil_2859	6666666.455589.peg.3307	hypothetical protein
Msil_2857	6666666.455589.peg.3305	FIG020313: hypothetical protein
Msil_2854	6666666.455589.peg.3302	Protein translocase subunit YajC
Msil_2855	6666666.455589.peg.3303	Protein translocase subunit SecD
Msil_2852	6666666.455589.peg.3299	ATP-DEPENDENT PROTEASE SUBUNIT
Msil_2853	6666666.455589.peg.3301	Carbonic anhydrase, alpha class (EC 4.2.1.1)
Msil_0569	6666666.455589.peg.651	LSU ribosomal protein L24p (L26e)
Msil_3855	6666666.455589.peg.4445	Ammonium transporter
Msil_3586	6666666.455589.peg.4141	hypothetical protein
Msil_3857	6666666.455589.peg.4447	DNA protecting protein DprA
Msil_3584	6666666.455589.peg.4139	Non-heme chloroperoxidase (EC 1.11.1.10)
Msil_3583	6666666.455589.peg.4138	Mobile element protein
Msil_3850	6666666.455589.peg.4439	hypothetical protein
Msil_2528	6666666.455589.peg.2935	Flagellar protein FliJ
Msil_2529	6666666.455589.peg.2937	Two-component transcriptional response regulator, winged helix family
Msil_2526	6666666.455589.peg.2933	hypothetical protein
Msil_2527	6666666.455589.peg.2934	hypothetical protein
Msil_0770	6666666.455589.peg.888	Alkanesulfonate monooxygenase (EC 1.14.14.5)
Msil_2525	6666666.455589.peg.2932	Protein translocase subunit SecA
Msil_3858	6666666.455589.peg.4448	Biotin carboxylase of acetyl-CoA carboxylase (EC 6.3.4.14)
Msil_3589	6666666.455589.peg.4144	Periplasmic aromatic aldehyde oxidoreductase, FAD binding subunit YagS
Msil_3588	6666666.455589.peg.4143	Periplasmic aromatic aldehyde oxidoreductase, molybdenum binding subunit YagR
Msil_2676	6666666.455589.peg.3098	Transcriptional regulator, LysR family
Msil_2677	6666666.455589.peg.3099	NmrA family protein
Msil_2674	6666666.455589.peg.3096	Cysteine dioxygenase (EC 1.13.11.20)
Msil_2675	6666666.455589.peg.3097	hypothetical protein
Msil_2673	6666666.455589.peg.3095	ABC transporter, ATP-binding protein (cluster 10, nitrate/sulfonate/bicarbonate)
Msil_2670	6666666.455589.peg.3092	Acyl-CoA dehydrogenase
Msil_2671	6666666.455589.peg.3093	ABC transporter, substrate-binding protein (cluster 10, nitrate/sulfonate/bicarbonate)
Msil_2155	6666666.455589.peg.2504	Radical SAM family enzyme, similar to coproporphyrinogen III oxidase, oxygen-independent, clustered with nucleoside-triphosphatase RdgB
Msil_3035	6666666.455589.peg.3509	hypothetical protein
Msil_2678	6666666.455589.peg.3100	Oxalate decarboxylase (EC 4.1.1.2)
Msil_2679	6666666.455589.peg.3101	hypothetical protein
Msil_2258	6666666.455589.peg.2625	hypothetical protein
Msil_3219	6666666.455589.peg.3717	hypothetical protein PA3071
Msil_3218	6666666.455589.peg.3716	hypothetical protein
Msil_3217	6666666.455589.peg.3715	putative membrane protein
Msil_3216	6666666.455589.peg.3714	NAD(P)H dehydrogenase (quinone), Type IV (EC 1.6.5.2)
Msil_3215	6666666.455589.peg.3713	Pirin
Msil_3214	6666666.455589.peg.3712	Transcriptional regulator, LysR family
Msil_3211	6666666.455589.peg.3709	4-oxalocrotonate tautomerase
Msil_3032	6666666.455589.peg.3507	ErfK/YbiS/YcfS/YnhG family protein
Msil_2294	6666666.455589.peg.2662	Ribosome-binding factor A
Msil_2295	6666666.455589.peg.2663	Translation initiation factor 2
Msil_2296	6666666.455589.peg.2664	COG2740: Predicted nucleic-acid-binding protein implicated in transcription termination / Ribosomal protein L7Ae family protein YlxQ
Msil_2297	6666666.455589.peg.2665	Transcription termination protein NusA
Msil_2290	6666666.455589.peg.2658	ErfK/YbiS/YcfS/YnhG family protein
Msil_2293	6666666.455589.peg.2661	tRNA pseudouridine(55) synthase (EC 5.4.99.25)
Msil_2299	6666666.455589.peg.2668	Alkaline phosphatase (EC 3.1.3.1)
Msil_0031	6666666.455589.peg.32	Flagellar L-ring protein FlgH
Msil_2078	6666666.455589.peg.2412	hypothetical protein
Msil_2079	6666666.455589.peg.2414	Beta-ketoadipate enol-lactone hydrolase (EC 3.1.1.24)
Msil_2074	6666666.455589.peg.2407	Homoserine dehydrogenase (EC 1.1.1.3)
Msil_2075	6666666.455589.peg.2409	hypothetical protein
Msil_2076	6666666.455589.peg.2410	Methionine aminopeptidase (EC 3.4.11.18)
Msil_2077	6666666.455589.peg.2411	UPF0758 family protein
Msil_2070	6666666.455589.peg.2401	hypothetical protein
Msil_2071	6666666.455589.peg.2402	hypothetical protein
Msil_0741	6666666.455589.peg.858	Metal-dependent hydrolase
Msil_2278	6666666.455589.peg.2646	Uncharacterized protein YmdB
Msil_2279	6666666.455589.peg.2647	5-formyltetrahydrofolate cyclo-ligase (EC 6.3.3.2)
Msil_2272	6666666.455589.peg.2640	integral membrane sensor signal transduction histidine kinase
Msil_2270	6666666.455589.peg.2638	Threonine dehydrogenase and related Zn-dependent dehydrogenases
Msil_2271	6666666.455589.peg.2639	Two-component transcriptional response regulator, LuxR family
Msil_2276	6666666.455589.peg.2644	hypothetical protein
Msil_2277	6666666.455589.peg.2645	Blue copper oxidase CueO precursor
Msil_2275	6666666.455589.peg.2643	DNA-3-methyladenine glycosylase II (EC 3.2.2.21)
Msil_1410	6666666.455589.peg.1638	7-carboxy-7-deazaguanine synthase (EC 4.3.99.3)
Msil_0427	6666666.455589.peg.488	Glutamine synthetase type I (EC 6.3.1.2)
Msil_2188	6666666.455589.peg.2545	Cytochrome d ubiquinol oxidase subunit I (EC 1.10.3.-)
Msil_2189	6666666.455589.peg.2546	Cytochrome d ubiquinol oxidase subunit II (EC 1.10.3.-)
Msil_0426	6666666.455589.peg.487	Glutamine synthetase type II, eukaryotic (EC 6.3.1.2)
Msil_2180	6666666.455589.peg.2534	Integrase, catalytic region
Msil_2183	6666666.455589.peg.2537	Oxalate decarboxylase (EC 4.1.1.2)
Msil_2185	6666666.455589.peg.2542	Transcriptional regulator
Msil_2186	6666666.455589.peg.2543	Acetoacetate decarboxylase
Msil_2187	6666666.455589.peg.2544	Pyruvate dehydrogenase (quinone) (EC 1.2.5.1)
Msil_0429	6666666.455589.peg.491	hypothetical protein
Msil_1131	6666666.455589.peg.1316	Transcriptional regulator, AraC family
Msil_0428	6666666.455589.peg.489	Nitrogen regulatory protein P-II
Msil_1778	6666666.455589.peg.2072	Adenosylcobinamide kinase (EC 2.7.1.156) / Adenosylcobinamide-phosphate guanylyltransferase (EC 2.7.7.62)
Msil_1779	6666666.455589.peg.2073	Sulfate adenylyltransferase subunit 2 (EC 2.7.7.4)
Msil_1776	6666666.455589.peg.2070	ABC transporter, substrate-binding protein (cluster 1, maltose/g3p/polyamine/iron)
Msil_1777	6666666.455589.peg.2071	hypothetical protein
Msil_1775	6666666.455589.peg.2069	hypothetical protein
Msil_1773	6666666.455589.peg.2061	hypothetical protein
Msil_1770	6666666.455589.peg.2058	Transcriptional regulator, AcrR family
Msil_1771	6666666.455589.peg.2059	AAA ATPase central domain protein
Msil_3801	6666666.455589.peg.4384	Ubiquinol-cytochrome C reductase iron-sulfur subunit (EC 1.10.2.2)
Msil_0919	6666666.455589.peg.1068	General secretion pathway protein N
Msil_0915	6666666.455589.peg.1064	General secretion pathway protein J
Msil_0914	6666666.455589.peg.1063	General secretion pathway protein I
Msil_0917	6666666.455589.peg.1066	General secretion pathway protein L
Msil_0916	6666666.455589.peg.1065	General secretion pathway protein K
Msil_0911	6666666.455589.peg.1060	General secretion pathway protein F
Msil_0910	6666666.455589.peg.1059	General secretion pathway protein E
Msil_0913	6666666.455589.peg.1062	General secretion pathway protein H
Msil_0912	6666666.455589.peg.1061	General secretion pathway protein G
Msil_1174	6666666.455589.peg.1364	Tetratricopeptide TPR_2 repeat protein
Msil_1175	6666666.455589.peg.1366	hypothetical protein
Msil_1176	6666666.455589.peg.1367	hypothetical protein
Msil_1177	6666666.455589.peg.1368	Site-specific tyrosine recombinase XerC
Msil_1170	6666666.455589.peg.1360	Polyphosphate kinase 2 (EC 2.7.4.1)
Msil_1171	6666666.455589.peg.1361	CBS domain
Msil_1172	6666666.455589.peg.1362	MgtC family
Msil_3722	6666666.455589.peg.4297	flavin reductase domain protein FMN-binding
Msil_1178	6666666.455589.peg.1369	hypothetical protein
Msil_1179	6666666.455589.peg.1370	Phosphoribosylaminoimidazole-succinocarboxamide synthase (EC 6.3.2.6)
Msil_1373	6666666.455589.peg.1599	hypothetical protein
Msil_1370	6666666.455589.peg.1595	4Fe-4S dicluster domain / Domain of unknown function DUF3470
Msil_1371	6666666.455589.peg.1597	CarD-like transcriptional regulator
Msil_1377	6666666.455589.peg.1603	hypothetical protein
Msil_1374	6666666.455589.peg.1600	Pyridoxamine 5'-phosphate oxidase-related, FMN-binding
Msil_1375	6666666.455589.peg.1601	Phosphoenolpyruvate carboxykinase [ATP] (EC 4.1.1.49)
Msil_1378	6666666.455589.peg.1604	Transcriptional regulator, AraC family
Msil_1379	6666666.455589.peg.1605	Transcriptional regulator, MarR family
Msil_0357	6666666.455589.peg.412	Putative iron-sulfur cluster assembly scaffold protein for SUF system, SufE2
Msil_0356	6666666.455589.peg.411	GTP cyclohydrolase I (EC 3.5.4.16) type 1
Msil_0355	6666666.455589.peg.410	Phosphoribosyl-AMP cyclohydrolase (EC 3.5.4.19)
Msil_0354	6666666.455589.peg.409	hypothetical protein
Msil_0353	6666666.455589.peg.407	FIG00613342: Bacterial patatin-like phospholipase domain containing protein
Msil_0352	6666666.455589.peg.406	CBS domain protein
Msil_0351	6666666.455589.peg.405	Carbonic anhydrase, beta class (EC 4.2.1.1)
Msil_0350	6666666.455589.peg.404	Cobalt-zinc-cadmium resistance protein
Msil_1192	6666666.455589.peg.1383	Phosphoribulokinase (EC 2.7.1.19)
Msil_1193	6666666.455589.peg.1384	Transketolase (EC 2.2.1.1)
Msil_1190	6666666.455589.peg.1381	RuBisCO operon transcriptional regulator CbbR
Msil_1196	6666666.455589.peg.1387	Ribulose bisphosphate carboxylase small chain (EC 4.1.1.39)
Msil_1197	6666666.455589.peg.1388	Red-type Rubisco activase CbbX, removes Rubisco byproduct XuBP
Msil_1194	6666666.455589.peg.1385	Fructose-bisphosphate aldolase class II (EC 4.1.2.13)
Msil_0358	6666666.455589.peg.413	MltA-interacting MipA family protein
Msil_0941	6666666.455589.peg.1093	CsbD family protein
Msil_1149	6666666.455589.peg.1334	Pyrroloquinoline-quinone synthase (EC 1.3.3.11)
Msil_0947	6666666.455589.peg.1099	Cytochrome c-type biogenesis protein CcdA (DsbD analog)
Msil_0821	6666666.455589.peg.948	hypothetical protein
Msil_0820	6666666.455589.peg.947	LSU ribosomal protein L32p @ LSU ribosomal protein L32p, zinc-independent
Msil_0823	6666666.455589.peg.950	hypothetical protein
Msil_0822	6666666.455589.peg.949	Transaldolase (EC 2.2.1.2)
Msil_0825	6666666.455589.peg.952	TonB-ExbBD energy transducing system, ExbD subunit
Msil_0824	6666666.455589.peg.951	putative TonB-dependent receptor
Msil_0827	6666666.455589.peg.954	Ferredoxin-dependent glutamate synthase (EC 1.4.7.1)
Msil_0826	6666666.455589.peg.953	TonB-ExbBD energy transducing system, ExbB subunit
Msil_0829	6666666.455589.peg.957	DNA helicase related protein
Msil_0828	6666666.455589.peg.955	Universal stress protein UspA and related nucleotide-binding proteins
Msil_1516	6666666.455589.peg.1763	Nitric-oxide reductase subunit B (EC 1.7.99.7)
Msil_1517	6666666.455589.peg.1764	Nitric oxide reductase activation protein NorQ
Msil_1514	6666666.455589.peg.1761	hypothetical protein
Msil_1515	6666666.455589.peg.1762	Nitric-oxide reductase subunit C (EC 1.7.99.7)
Msil_1512	6666666.455589.peg.1759	Nitrate/nitrite transporter NarK / Nitrate/nitrite transporter NarK
Msil_1510	6666666.455589.peg.1757	Respiratory nitrate reductase alpha chain (EC 1.7.99.4)
Msil_1511	6666666.455589.peg.1758	Transcriptional regulator NarR
Msil_1147	6666666.455589.peg.1332	3-isopropylmalate dehydratase small subunit (EC 4.2.1.33)
Msil_1518	6666666.455589.peg.1765	Nitric oxide reductase activation protein NorD
Msil_1519	6666666.455589.peg.1767	Copper-containing nitrite reductase (EC 1.7.2.1)
Msil_1992	6666666.455589.peg.2315	Nitrilase/cyanide hydratase and apolipoprotein N-acyltransferase
Msil_3459	6666666.455589.peg.3994	Cobalt-containing nitrile hydratase subunit beta (EC 4.2.1.84)
Msil_1990	6666666.455589.peg.2313	Transcriptional regulator, GntR family domain / Aspartate aminotransferase (EC 2.6.1.1)
Msil_0949	6666666.455589.peg.1101	Uncharacterized MFS-type transporter
Msil_1996	6666666.455589.peg.2319	Glycosyl transferase, group 1 family protein
Msil_1997	6666666.455589.peg.2320	hypothetical protein
Msil_1994	6666666.455589.peg.2317	Histone acetyltransferase HPA2 and related acetyltransferases
Msil_1995	6666666.455589.peg.2318	Selenophosphate synthetase-related proteins
Msil_1998	6666666.455589.peg.2321	FAD dependent oxidoreductase
Msil_1999	6666666.455589.peg.2322	hypothetical protein
Msil_2450	6666666.455589.peg.2843	hypothetical protein
Msil_1140	6666666.455589.peg.1325	Transcriptional regulator, AcrR family
Msil_2451	6666666.455589.peg.2844	NAD-dependent formate dehydrogenase (EC 1.2.1.2)
Msil_1143	6666666.455589.peg.1328	Membrane-bound lytic murein transglycosylase A
Msil_2456	6666666.455589.peg.2851	hypothetical protein
Msil_1142	6666666.455589.peg.1327	Tim44-like domain protein
Msil_2457	6666666.455589.peg.2852	hypothetical protein
Msil_1022	6666666.455589.peg.1190	Aspartate 1-decarboxylase (EC 4.1.1.11)
Msil_2454	6666666.455589.peg.2848	Dodecin (COG3360) Flavin-binding
Msil_2455	6666666.455589.peg.2849	cyclic nucleotide-binding protein
Msil_1020	6666666.455589.peg.1188	Cytochrome b561
Msil_2988	6666666.455589.peg.3457	Putative dihydropyrimidine dehydrogenase [NADP+], similar to dihydroorotate dehydrogenase
Msil_1208	6666666.455589.peg.1400	Biosynthetic Aromatic amino acid aminotransferase beta (EC 2.6.1.57) @ Histidinol-phosphate aminotransferase (EC 2.6.1.9)
Msil_1209	6666666.455589.peg.1401	Cyclohexadienyl dehydrogenase (EC 1.3.1.12)(EC 1.3.1.43)
Msil_3102	6666666.455589.peg.3581	hypothetical protein
Msil_1202	6666666.455589.peg.1394	GTP-binding protein EngB
Msil_1203	6666666.455589.peg.1395	Acetylglutamate kinase (EC 2.7.2.8)
Msil_1201	6666666.455589.peg.1393	Inner membrane protein translocase and chaperone YidC, long form
Msil_1206	6666666.455589.peg.1398	hypothetical protein
Msil_1207	6666666.455589.peg.1399	Chorismate mutase I (EC 5.4.99.5)
Msil_1205	6666666.455589.peg.1397	2,3,4,5-tetrahydropyridine-2,6-dicarboxylate N-succinyltransferase (EC 2.3.1.117)
Msil_3452	6666666.455589.peg.3986	sodium/calcium exchanger membrane region
Msil_1024	6666666.455589.peg.1193	Methionine biosynthesis protein MetW
Msil_0009	6666666.455589.peg.9	Efflux ABC transporter, ATP-binding protein
Msil_0008	6666666.455589.peg.8	40-residue YVTN family beta-propeller repeat protein
Msil_0006	6666666.455589.peg.6	Uroporphyrinogen-III synthase (EC 4.2.1.75)
Msil_0003	6666666.455589.peg.3	Holliday junction ATP-dependent DNA helicase RuvA (EC 3.6.4.12)
Msil_0002	6666666.455589.peg.2	Crossover junction endodeoxyribonuclease RuvC (EC 3.1.22.4)
Msil_0001	6666666.455589.peg.1	Chromosomal replication initiator protein DnaA
Msil_3105	6666666.455589.peg.3584	hypothetical protein
Msil_3734	6666666.455589.peg.4310	Cytochrome c550, associated with quino(hemo)protein alcohol dehydrogenase (EC 1.1.99.8)
Msil_3736	6666666.455589.peg.4312	hypothetical protein
Msil_0138	6666666.455589.peg.154	TonB family protein
Msil_3730	6666666.455589.peg.4305	Acetoin dehydrogenase E1 component beta-subunit (EC 2.3.1.190)
Msil_3731	6666666.455589.peg.4306	Dihydrolipoamide acetyltransferase component (E2) of acetoin dehydrogenase complex (EC 2.3.1.12)
Msil_3732	6666666.455589.peg.4307	hypothetical protein
Msil_3733	6666666.455589.peg.4308	Quino(hemo)protein alcohol dehydrogenase, PQQ-dependent (EC 1.1.2.8)
Msil_0133	6666666.455589.peg.149	Conserved uncharacterized protein CreA
Msil_0132	6666666.455589.peg.148	hypothetical protein
Msil_0131	6666666.455589.peg.147	Glutamyl-tRNA(Gln) synthetase (EC 6.1.1.24)
Msil_0130	6666666.455589.peg.145	hypothetical protein
Msil_0137	6666666.455589.peg.153	(R)-citramalate synthase (EC 2.3.1.182)
Msil_0136	6666666.455589.peg.152	Acetyltransferase, GNAT family
Msil_0135	6666666.455589.peg.151	Cysteinyl-tRNA synthetase (EC 6.1.1.16)
Msil_2467	6666666.455589.peg.2863	Aerotolerance protein BatC
Msil_2466	6666666.455589.peg.2862	Aerotolerance protein BatD
Msil_2465	6666666.455589.peg.2861	Catalase KatE (EC 1.11.1.6)
Msil_2463	6666666.455589.peg.2859	RND efflux system, inner membrane transporter
Msil_2462	6666666.455589.peg.2858	hypothetical protein
Msil_2461	6666666.455589.peg.2856	Isoquinoline 1-oxidoreductase alpha subunit (EC 1.3.99.16)
Msil_2460	6666666.455589.peg.2855	Isoquinoline 1-oxidoreductase beta subunit (EC 1.3.99.16)
Msil_3114	6666666.455589.peg.3594	hypothetical protein
Msil_3115	6666666.455589.peg.3595	hypothetical protein
Msil_3116	6666666.455589.peg.3596	hypothetical protein
Msil_3441	6666666.455589.peg.3977	hypothetical protein
Msil_3110	6666666.455589.peg.3589	hypothetical protein
Msil_3111	6666666.455589.peg.3591	hypothetical protein
Msil_3112	6666666.455589.peg.3592	hypothetical protein
Msil_2468	6666666.455589.peg.2864	Aerotolerance protein BatB
Msil_0645	6666666.455589.peg.735	Peptide-methionine (R)-S-oxide reductase MsrB (EC 1.8.4.12)
Msil_0644	6666666.455589.peg.734	Murein hydrolase activator EnvC
Msil_0647	6666666.455589.peg.737	23S rRNA (pseudouridine(1915)-N(3))-methyltransferase (EC 2.1.1.177)
Msil_0641	6666666.455589.peg.731	Translation initiation factor 3
Msil_0643	6666666.455589.peg.733	Carboxyl-terminal protease (EC 3.4.21.102)
Msil_0649	6666666.455589.peg.739	Alpha/beta hydrolase fold-3 domain protein
Msil_0389	6666666.455589.peg.449	putative transmembrane anti-sigma factor
Msil_3599	6666666.455589.peg.4158	Carboxylesterase, type B
Msil_2860	6666666.455589.peg.3309	Isoleucyl-tRNA synthetase (EC 6.1.1.5)
Msil_2867	6666666.455589.peg.3316	Quino(hemo)protein alcohol dehydrogenase, PQQ-dependent (EC 1.1.2.8)
Msil_2866	6666666.455589.peg.3315	Acetyltransferase, GNAT family
Msil_2865	6666666.455589.peg.3314	hypothetical protein
Msil_2864	6666666.455589.peg.3313	peptidase M16 domain protein
Msil_3590	6666666.455589.peg.4145	Periplasmic aromatic aldehyde oxidoreductase, iron-sulfur subunit YagT
Msil_3591	6666666.455589.peg.4146	Two-component system sensor histidine kinase/response regulator hybrid
Msil_2869	6666666.455589.peg.3319	DNA mismatch repair protein MutL
Msil_2868	6666666.455589.peg.3317	hypothetical protein
Msil_3594	6666666.455589.peg.4151	LmbE family protein
Msil_3596	6666666.455589.peg.4152	Glycosyl transferase, family 2?
Msil_3597	6666666.455589.peg.4153	Catalase KatE-intracellular protease (EC 1.11.1.6)
Msil_3846	6666666.455589.peg.4435	3'-to-5' exoribonuclease RNase R
Msil_3847	6666666.455589.peg.4436	DNA topoisomerase I (EC 5.99.1.2)
Msil_2511	6666666.455589.peg.2918	Two-component transcriptional response regulator, winged helix family
Msil_3818	6666666.455589.peg.4403	Transglutaminase-like domain
Msil_2517	6666666.455589.peg.2925	Cell-division-associated, ABC-transporter-like signaling protein FtsX
Msil_2516	6666666.455589.peg.2924	diguanylate cyclase with PAS/PAC sensor
Msil_3840	6666666.455589.peg.4429	Quinone oxidoreductase (EC 1.6.5.5)
Msil_2514	6666666.455589.peg.2921	hypothetical protein
Msil_3020	6666666.455589.peg.3492	WD-40 repeat protein
Msil_3021	6666666.455589.peg.3493	Metal chaperone, involved in Zn homeostasis
Msil_2519	6666666.455589.peg.2927	5-methyl-dCTP pyrophosphohydrolase (EC 3.6.1.-)
Msil_2518	6666666.455589.peg.2926	Cell-division-associated, ABC-transporter-like signaling protein FtsE
Msil_3024	6666666.455589.peg.3497	Precorrin-2 oxidase (EC 1.3.1.76) @ Sirohydrochlorin ferrochelatase activity of CysG (EC 4.99.1.4) / Uroporphyrinogen-III methyltransferase (EC 2.1.1.107)
Msil_3025	6666666.455589.peg.3498	TRAP transporter solute receptor, TAXI family
Msil_3026	6666666.455589.peg.3499	hypothetical protein
Msil_3027	6666666.455589.peg.3500	Gluconate transporter family protein
Msil_2889	6666666.455589.peg.3341	hypothetical protein
Msil_2881	6666666.455589.peg.3331	IcmF-related protein
Msil_2880	6666666.455589.peg.3330	Protein phosphatase ImpM
Msil_2883	6666666.455589.peg.3333	Uncharacterized protein ImpI/VasC
Msil_2882	6666666.455589.peg.3332	Outer membrane protein ImpK/VasF, OmpA/MotB domain
Msil_2885	6666666.455589.peg.3337	Aminotransferase HpnO, required for aminobacteriohopanetriol
Msil_2884	6666666.455589.peg.3335	hypothetical protein
Msil_2887	6666666.455589.peg.3339	tRNA (guanine(37)-N(1))-methyltransferase (EC 2.1.1.228)
Msil_2886	6666666.455589.peg.3338	16S rRNA processing protein RimM
Msil_3200	6666666.455589.peg.3697	Catalytic LigB subunit of aromatic ring-opening dioxygenase
Msil_3201	6666666.455589.peg.3698	YceI family protein
Msil_3202	6666666.455589.peg.3699	Cytochrome b561
Msil_3203	6666666.455589.peg.3700	YceI family protein
Msil_3204	6666666.455589.peg.3701	Transcriptional regulator, LysR family
Msil_3206	6666666.455589.peg.3703	putative universal stress protein
Msil_3207	6666666.455589.peg.3705	hypothetical protein
Msil_3208	6666666.455589.peg.3706	Multi-sensor hybrid histidine kinase
Msil_3209	6666666.455589.peg.3707	MaoC domain protein dehydratase
Msil_0383	6666666.455589.peg.442	hypothetical protein
Msil_2081	6666666.455589.peg.2416	High-affinity branched-chain amino acid transport system permease protein LivH (TC 3.A.1.4.1)
Msil_2080	6666666.455589.peg.2415	flavin reductase domain protein FMN-binding
Msil_2083	6666666.455589.peg.2418	Branched-chain amino acid transport ATP-binding protein LivG (TC 3.A.1.4.1)
Msil_2082	6666666.455589.peg.2417	Branched-chain amino acid transport system permease protein LivM (TC 3.A.1.4.1)
Msil_2085	6666666.455589.peg.2420	hypothetical protein
Msil_2084	6666666.455589.peg.2419	Branched-chain amino acid transport ATP-binding protein LivF (TC 3.A.1.4.1)
Msil_2087	6666666.455589.peg.2422	Cytochrome c-type biogenesis protein CcdA (DsbD analog)
Msil_2086	6666666.455589.peg.2421	ABC transporter, substrate-binding protein (cluster 4, leucine/isoleucine/valine/benzoate)
Msil_2089	6666666.455589.peg.2425	Ribosomal protein L11 methyltransferase
Msil_2088	6666666.455589.peg.2424	hypothetical protein
Msil_2248	6666666.455589.peg.2611	beta-N-acetylglucosaminidase (EC 3.2.1.52)
Msil_2247	6666666.455589.peg.2610	DNA-binding domain of ModE / Molybdate-binding domain of ModE
Msil_2246	6666666.455589.peg.2609	Sulfate and thiosulfate binding protein CysP
Msil_2245	6666666.455589.peg.2608	Nitroreductase family protein
Msil_2244	6666666.455589.peg.2607	Transcriptional regulator, BadM/Rrf2 family
Msil_2243	6666666.455589.peg.2606	Deoxyuridine 5'-triphosphate nucleotidohydrolase (EC 3.6.1.23)
Msil_2241	6666666.455589.peg.2604	Ubiquinone biosynthesis regulatory protein kinase UbiB
Msil_2240	6666666.455589.peg.2603	2-methoxy-6-polyprenyl-1,4-benzoquinol methylase (EC 2.1.1.201)
Msil_3587	6666666.455589.peg.4142	hypothetical protein
Msil_3854	6666666.455589.peg.4444	Nitrogen regulatory protein P-II
Msil_3585	6666666.455589.peg.4140	putative cytochrome P460
Msil_2649	6666666.455589.peg.3069	Phosphate ABC transporter, periplasmic phosphate-binding protein PstS (TC 3.A.1.7.1)
Msil_2648	6666666.455589.peg.3068	hypothetical protein
Msil_2643	6666666.455589.peg.3063	Cytochrome d ubiquinol oxidase subunit II (EC 1.10.3.-)
Msil_2642	6666666.455589.peg.3062	Cytochrome d ubiquinol oxidase subunit X (EC 1.10.3.-)
Msil_2641	6666666.455589.peg.3061	Short-chain dehydrogenase/reductase SDR?
Msil_2640	6666666.455589.peg.3060	Dihydrofolate reductase (EC 1.5.1.3)
Msil_2647	6666666.455589.peg.3067	Alkyl hydroperoxide reductase subunit C-like protein
Msil_2646	6666666.455589.peg.3066	MBL-fold metallo-hydrolase superfamily
Msil_2644	6666666.455589.peg.3064	Cytochrome d ubiquinol oxidase subunit I (EC 1.10.3.-)
Msil_3853	6666666.455589.peg.4442	hypothetical protein
Msil_3580	6666666.455589.peg.4137	hypothetical protein
Msil_2523	6666666.455589.peg.2931	Foldase protein PrsA precursor (EC 5.2.1.8)
Msil_1789	6666666.455589.peg.2083	hypothetical protein
Msil_2520	6666666.455589.peg.2928	Glutamate N-acetyltransferase (EC 2.3.1.35) @ N-acetylglutamate synthase (EC 2.3.1.1)
Msil_2521	6666666.455589.peg.2930	hypothetical protein
Msil_1743	6666666.455589.peg.2024	3-ketoacyl-CoA thiolase 2 [fadN-fadA-fadE operon] (EC 2.3.1.16)
Msil_1742	6666666.455589.peg.2023	3-hydroxyacyl-CoA dehydrogenase [fadN-fadA-fadE operon] (EC 1.1.1.35) / Enoyl-CoA hydratase [fadN-fadA-fadE operon] (EC 4.2.1.17)
Msil_1741	6666666.455589.peg.2022	Acyl-CoA dehydrogenase 2 [fadN-fadA-fadE operon] (EC 1.3.8.7)
Msil_1740	6666666.455589.peg.2021	Glutathione S-transferase (EC 2.5.1.18)
Msil_1747	6666666.455589.peg.2031	RNA polymerase ECF-type sigma factor
Msil_1746	6666666.455589.peg.2028	hypothetical protein
Msil_1745	6666666.455589.peg.2027	hypothetical protein
Msil_1744	6666666.455589.peg.2025	Orf21; putative lipoprotein
Msil_1749	6666666.455589.peg.2033	Glyoxalase/bleomycin resistance protein/dioxygenase
Msil_1748	6666666.455589.peg.2032	RNA polymerase ECF-type sigma factor
Msil_0313	6666666.455589.peg.361	thiamine-phosphate pyrophosphorylase, putative
Msil_1610	6666666.455589.peg.1873	Hydrolase SMc00528, alpha/beta fold family
Msil_0310	6666666.455589.peg.358	Magnesium and cobalt transport protein CorA
Msil_0317	6666666.455589.peg.365	Aerobic cobaltochelatase CobT subunit (EC 6.6.1.2)
Msil_0316	6666666.455589.peg.364	Protein of unknown function DUF86, BT0167 group
Msil_0315	6666666.455589.peg.363	Nucleotidyltransferase domain protein, BT0168 group
Msil_0314	6666666.455589.peg.362	Protein-export protein SecB (maintains pre-export unfolded state)
Msil_0908	6666666.455589.peg.1057	Leader peptidase (Prepilin peptidase) (EC 3.4.23.43)
Msil_0909	6666666.455589.peg.1058	General secretion pathway protein D
Msil_0906	6666666.455589.peg.1055	hypothetical protein
Msil_0907	6666666.455589.peg.1056	hypothetical protein
Msil_0905	6666666.455589.peg.1054	hypothetical protein
Msil_0902	6666666.455589.peg.1051	hypothetical protein
Msil_0903	6666666.455589.peg.1052	3-hydroxyisobutyryl-CoA hydrolase (EC 3.1.2.4)
Msil_0900	6666666.455589.peg.1049	hypothetical protein
Msil_0901	6666666.455589.peg.1050	LSU ribosomal protein L9p
Msil_0061	6666666.455589.peg.70	Short-chain dehydrogenase/reductase SDR?
Msil_2592	6666666.455589.peg.3006	Bacterioferritin (EC 1.16.3.1)
Msil_1346	6666666.455589.peg.1565	ATP/GTP-binding site motif A
Msil_1345	6666666.455589.peg.1564	5'-nucleotidase SurE (EC 3.1.3.5)
Msil_1696	6666666.455589.peg.1968	Di-haem cytochrome c peroxidase
Msil_1343	6666666.455589.peg.1562	Carboxymuconolactone decarboxylase (EC 4.1.1.44)
Msil_1342	6666666.455589.peg.1560	Protein-L-isoaspartate O-methyltransferase (EC 2.1.1.77)
Msil_1341	6666666.455589.peg.1559	Peptidase M23B
Msil_1340	6666666.455589.peg.1558	Cobalamin synthase (EC 2.7.8.26)
Msil_1699	6666666.455589.peg.1971	hypothetical protein
Msil_1349	6666666.455589.peg.1569	Glycerophosphoryl diester phosphodiesterase (EC 3.1.4.46)
Msil_1348	6666666.455589.peg.1568	RidA/YER057c/UK114 superfamily, group 1
Msil_0832	6666666.455589.peg.960	Acetylornithine aminotransferase (EC 2.6.1.11)
Msil_0833	6666666.455589.peg.964	GcrA cell cycle regulator
Msil_0830	6666666.455589.peg.958	33 kDa chaperonin HslO
Msil_1528	6666666.455589.peg.1776	Phage tail tape measure protein TP901, core region
Msil_0836	6666666.455589.peg.967	Phosphate transport ATP-binding protein PstB (TC 3.A.1.7.1)
Msil_0837	6666666.455589.peg.968	Phosphate transport system permease protein PstA (TC 3.A.1.7.1)
Msil_0834	6666666.455589.peg.965	Phosphate regulon transcriptional regulatory protein PhoB (SphR)
Msil_0835	6666666.455589.peg.966	Phosphate transport system regulatory protein PhoU
Msil_1523	6666666.455589.peg.1771	Nitric oxide -responding transcriptional regulator NnrA (Crp/Fnr family)
Msil_1522	6666666.455589.peg.1770	hypothetical protein
Msil_0838	6666666.455589.peg.969	Phosphate transport system permease protein PstC (TC 3.A.1.7.1)
Msil_1520	6666666.455589.peg.1768	Nitrite reductase accessory protein NirV
Msil_1527	6666666.455589.peg.1775	Mobile element protein
Msil_1524	6666666.455589.peg.1772	NnrS protein involved in response to NO
Msil_1963	6666666.455589.peg.2284	hemolysin-type calcium-binding region
Msil_1962	6666666.455589.peg.2283	hypothetical protein
Msil_3210	6666666.455589.peg.3708	Aldo/keto reductase, SMc04056 family
Msil_3902	6666666.455589.peg.4495	hypothetical protein
Msil_3901	6666666.455589.peg.4494	hypothetical protein
Msil_3900	6666666.455589.peg.4493	Two-component transcriptional response regulator, winged helix family
Msil_3907	6666666.455589.peg.4500	protein of unknown function DUF1236
Msil_3906	6666666.455589.peg.4499	Putative glycosyltransferase
Msil_3905	6666666.455589.peg.4498	Two-component transcriptional response regulator, winged helix family
Msil_3904	6666666.455589.peg.4497	Two-component sensor kinase of vir regulon, VirA
Msil_3908	6666666.455589.peg.4502	DnaJ-class molecular chaperone CbpA
Msil_0348	6666666.455589.peg.401	Adenylate cyclase (EC 4.6.1.1)
Msil_0349	6666666.455589.peg.403	Bis-ABC ATPase Uup
Msil_1116	6666666.455589.peg.1300	Mlr7408 protein
Msil_1239	6666666.455589.peg.1435	Heme O synthase, protoheme IX farnesyltransferase (EC 2.5.1.-) COX10-CtaB
Msil_1238	6666666.455589.peg.1433	Cytochrome c oxidase polypeptide I (EC 1.9.3.1)
Msil_0341	6666666.455589.peg.394	ATP synthase alpha chain (EC 3.6.3.14)
Msil_1235	6666666.455589.peg.1430	N-formylglutamate deformylase (EC 3.5.1.68)
Msil_0343	6666666.455589.peg.396	ATP synthase beta chain (EC 3.6.3.14)
Msil_0344	6666666.455589.peg.397	ATP synthase epsilon chain (EC 3.6.3.14)
Msil_0345	6666666.455589.peg.398	Copper binding protein, plastocyanin/azurin family
Msil_1231	6666666.455589.peg.1426	FIG004694: Hypothetical protein
Msil_0347	6666666.455589.peg.400	hypothetical protein
Msil_0010	6666666.455589.peg.10	Efflux ABC transporter, permease protein
Msil_0011	6666666.455589.peg.11	Cytochrome c2
Msil_3699	6666666.455589.peg.4269	hypothetical protein
Msil_3698	6666666.455589.peg.4268	NADH:flavin oxidoreductase/NADH oxidase
Msil_0014	6666666.455589.peg.14	ABC transporter, ATP-binding protein (cluster 10, nitrate/sulfonate/bicarbonate)
Msil_0015	6666666.455589.peg.16	ATP-dependent DNA helicase RecQ
Msil_0016	6666666.455589.peg.17	Gamma-glutamyltranspeptidase (EC 2.3.2.2) @ Glutathione hydrolase (EC 3.4.19.13)
Msil_0017	6666666.455589.peg.18	hypothetical protein
Msil_0018	6666666.455589.peg.19	Flagellar motor rotation protein MotA
Msil_3692	6666666.455589.peg.4262	Ferrochelatase, protoheme ferro-lyase (EC 4.99.1.1)
Msil_3691	6666666.455589.peg.4261	Iron-responsive regulator Irr
Msil_3690	6666666.455589.peg.4260	Glutaredoxin 3 (Grx2)
Msil_3696	6666666.455589.peg.4266	UDP-glucose 4-epimerase (EC 5.1.3.2)
Msil_3694	6666666.455589.peg.4264	hypothetical protein
Msil_1839	6666666.455589.peg.2139	hypothetical protein
Msil_1831	6666666.455589.peg.2130	multi antimicrobial extrusion protein MatE
Msil_1044	6666666.455589.peg.1217	Uncharacterized UPF0118 membrane protein
Msil_1833	6666666.455589.peg.2132	Glutamate--cysteine ligase (EC 6.3.2.2)
Msil_1832	6666666.455589.peg.2131	hypothetical protein
Msil_1836	6666666.455589.peg.2136	LSU ribosomal protein L20p
Msil_0128	6666666.455589.peg.143	Transcriptional regulator, AraC family
Msil_0129	6666666.455589.peg.144	Short-chain dehydrogenase/reductase SDR?
Msil_0124	6666666.455589.peg.139	2-keto-3-deoxy-D-arabino-heptulosonate-7-phosphate synthase II (EC 2.5.1.54)
Msil_0125	6666666.455589.peg.140	NAD synthetase (EC 6.3.1.5) / Glutamine amidotransferase chain of NAD synthetase
Msil_0126	6666666.455589.peg.141	Beta-lactamase class C-like and penicillin binding proteins (PBPs) superfamily
Msil_0127	6666666.455589.peg.142	alkyl hydroperoxide reductase/ Thiol specific antioxidant/ Mal allergen
Msil_0121	6666666.455589.peg.136	hypothetical protein
Msil_0122	6666666.455589.peg.137	Glutathione reductase (EC 1.8.1.7)
Msil_3479	6666666.455589.peg.4018	Cell division protein FtsI [Peptidoglycan synthetase] (EC 2.4.1.129)
Msil_3478	6666666.455589.peg.4017	Cell division protein FtsL
Msil_3477	6666666.455589.peg.4016	16S rRNA (cytosine(1402)-N(4))-methyltransferase (EC 2.1.1.199)
Msil_3476	6666666.455589.peg.4015	Cell division protein MraZ
Msil_3475	6666666.455589.peg.4013	hypothetical protein
Msil_3474	6666666.455589.peg.4012	Sensory box histidine kinase
Msil_3473	6666666.455589.peg.4010	ABC transporter, substrate-binding protein (cluster 8, B12/iron complex)
Msil_3472	6666666.455589.peg.4009	hypothetical protein
Msil_3471	6666666.455589.peg.4008	Ferric siderophore receptor, TonB dependent
Msil_3470	6666666.455589.peg.4006	Nitrogenase alpha chain paralog
Msil_0656	6666666.455589.peg.748	Outer membrane beta-barrel assembly protein BamE
Msil_0657	6666666.455589.peg.749	Pyrophosphate-energized proton pump (EC 3.6.1.1)
Msil_0654	6666666.455589.peg.746	Conserved hypothetical protein, gene in Ubiquinol-cytochrome C chaperone locus
Msil_0655	6666666.455589.peg.747	Ubiquinol-cytochrome C chaperone
Msil_0652	6666666.455589.peg.742	3-oxoacyl-[acyl-carrier-protein] synthase, KASIII (EC 2.3.1.180)
Msil_0653	6666666.455589.peg.743	Phosphate:acyl-ACP acyltransferase PlsX (EC 2.3.1.n2)
Msil_0650	6666666.455589.peg.740	Transcriptional regulator PA2737, MerR family
Msil_0658	6666666.455589.peg.750	Thiamine-monophosphate kinase (EC 2.7.4.16)
Msil_0659	6666666.455589.peg.751	Transcription termination protein NusB
Msil_2875	6666666.455589.peg.3325	Hypothetical membrane protein Rv2120c
Msil_2876	6666666.455589.peg.3326	PF00070 family, FAD-dependent NAD(P)-disulphide oxidoreductase
Msil_3878	6666666.455589.peg.4471	Hydrolase, alpha/beta fold family
Msil_2872	6666666.455589.peg.3322	beta-Ig-H3/fasciclin
Msil_2873	6666666.455589.peg.3323	SAM-dependent methyltransferase
Msil_3873	6666666.455589.peg.4465	SAM-dependent methyltransferase
Msil_3872	6666666.455589.peg.4464	ErfK/YbiS/YcfS/YnhG family protein
Msil_3871	6666666.455589.peg.4463	Acyltransferase 3
Msil_3870	6666666.455589.peg.4462	ErfK/YbiS/YcfS/YnhG family protein
Msil_2878	6666666.455589.peg.3328	Serine/threonine protein kinase
Msil_2879	6666666.455589.peg.3329	protein serine/threonine phosphatase
Msil_3875	6666666.455589.peg.4467	Glutamate synthase [NADPH] large chain (EC 1.4.1.13)
Msil_3874	6666666.455589.peg.4466	Glutamate synthase [NADPH] small chain (EC 1.4.1.13)
Msil_2504	6666666.455589.peg.2908	2-oxoglutarate dehydrogenase E1 component (EC 1.2.4.2)
Msil_2505	6666666.455589.peg.2910	Dihydrolipoamide succinyltransferase component (E2) of 2-oxoglutarate dehydrogenase complex (EC 2.3.1.61)
Msil_2506	6666666.455589.peg.2911	Dihydrolipoamide dehydrogenase of 2-oxoglutarate dehydrogenase (EC 1.8.1.4)
Msil_2507	6666666.455589.peg.2912	hypothetical protein
Msil_2500	6666666.455589.peg.2901	AFG1-family ATPase
Msil_2501	6666666.455589.peg.2903	Malate dehydrogenase (EC 1.1.1.37)
Msil_2503	6666666.455589.peg.2906	Succinyl-CoA ligase [ADP-forming] alpha chain (EC 6.2.1.5)
Msil_3055	6666666.455589.peg.3532	conserved hypothetical protein, putative phage associated protein
Msil_3054	6666666.455589.peg.3531	hypothetical protein
Msil_3057	6666666.455589.peg.3534	hypothetical protein
Msil_3056	6666666.455589.peg.3533	FAD/FMN-containing dehydrogenases
Msil_3051	6666666.455589.peg.3528	hypothetical protein
Msil_3050	6666666.455589.peg.3527	hypothetical protein
Msil_3053	6666666.455589.peg.3530	hypothetical protein
Msil_2898	6666666.455589.peg.3351	Ribosomal-protein-S18p-alanine acetyltransferase (EC 2.3.1.128)
Msil_2899	6666666.455589.peg.3352	tRNA threonylcarbamoyladenosine biosynthesis protein TsaB
Msil_2892	6666666.455589.peg.3345	Transcriptional regulator, Xre family
Msil_2893	6666666.455589.peg.3346	Apolipoprotein N-acyltransferase / Copper homeostasis protein CutE
Msil_2890	6666666.455589.peg.3342	tRNA (guanine(46)-N(7))-methyltransferase (EC 2.1.1.33)
Msil_2896	6666666.455589.peg.3349	Phosphate starvation-inducible protein PhoH, predicted ATPase
Msil_2897	6666666.455589.peg.3350	tRNA-i(6)A37 methylthiotransferase (EC 2.8.4.3)
Msil_2894	6666666.455589.peg.3347	Magnesium and cobalt efflux protein CorC
Msil_2895	6666666.455589.peg.3348	Metal-dependent hydrolase YbeY, involved in rRNA and/or ribosome maturation and assembly
Msil_3275	6666666.455589.peg.3782	Nicotinate-nucleotide adenylyltransferase (EC 2.7.7.18)
Msil_3274	6666666.455589.peg.3781	L-threonine 3-O-phosphate decarboxylase (EC 4.1.1.81)
Msil_3277	6666666.455589.peg.3784	hypothetical protein
Msil_3276	6666666.455589.peg.3783	Gamma-glutamyl phosphate reductase (EC 1.2.1.41)
Msil_3271	6666666.455589.peg.3778	Cob(I)alamin adenosyltransferase (EC 2.5.1.17) @ Cob(I)alamin adenosyltransferase (EC 2.5.1.17), clustered with cobalamin synthesis
Msil_3270	6666666.455589.peg.3776	putative cytochrome c protein
Msil_3273	6666666.455589.peg.3780	Adenosylcobinamide-phosphate synthase (EC 6.3.1.10)
Msil_3279	6666666.455589.peg.3786	Glutamate 5-kinase (EC 2.7.2.11) / RNA-binding C-terminal domain PUA
Msil_1045	6666666.455589.peg.1218	Patatin
Msil_2478	6666666.455589.peg.2875	Homoserine O-acetyltransferase (EC 2.3.1.31)
Msil_2479	6666666.455589.peg.2876	hypothetical protein
Msil_2471	6666666.455589.peg.2867	hypothetical protein PA3071
Msil_2473	6666666.455589.peg.2870	Two-component system sensor histidine kinase/response regulator hybrid
Msil_2474	6666666.455589.peg.2871	PAS/PAC sensor hybrid histidine kinase
Msil_2476	6666666.455589.peg.2873	HAD-superfamily hydrolase, subfamily IA, variant 3
Msil_2477	6666666.455589.peg.2874	protein of unknown function DUF21
Msil_2093	6666666.455589.peg.2429	integrase family protein
Msil_2090	6666666.455589.peg.2426	hypothetical protein
Msil_2091	6666666.455589.peg.2427	Catalase-like heme-binding protein
Msil_2096	6666666.455589.peg.2433	hypothetical protein
Msil_2097	6666666.455589.peg.2434	hypothetical protein
Msil_2094	6666666.455589.peg.2431	hypothetical protein
Msil_2095	6666666.455589.peg.2432	Resolvase, N-terminal
Msil_2098	6666666.455589.peg.2435	hypothetical protein
Msil_2099	6666666.455589.peg.2437	hypothetical protein
Msil_1051	6666666.455589.peg.1228	Hydroxyacylglutathione hydrolase (EC 3.1.2.6)
Msil_3309	6666666.455589.peg.3823	Encapsulating protein for a DyP-type peroxidase or ferritin-like protein oligomers
Msil_3308	6666666.455589.peg.3822	hypothetical protein
Msil_2252	6666666.455589.peg.2615	hypothetical protein
Msil_2253	6666666.455589.peg.2616	hypothetical protein
Msil_2254	6666666.455589.peg.2617	NAD kinase (EC 2.7.1.23)
Msil_2255	6666666.455589.peg.2618	GDP-mannose pyrophosphatase NudK
Msil_2256	6666666.455589.peg.2619	Uncharacterized MFS-type transporter
Msil_2257	6666666.455589.peg.2620	HpcH/HpaI aldolase
Msil_3301	6666666.455589.peg.3814	cyclic nucleotide-binding protein
Msil_3303	6666666.455589.peg.3816	Soluble pyridine nucleotide transhydrogenase (EC 1.6.1.1)
Msil_3302	6666666.455589.peg.3815	RNA binding S1 domain protein
Msil_3305	6666666.455589.peg.3818	hypothetical protein
Msil_3307	6666666.455589.peg.3821	RND efflux system, inner membrane transporter
Msil_3306	6666666.455589.peg.3820	RND efflux system, membrane fusion protein
Msil_1054	6666666.455589.peg.1232	FIG00899427: hypothetical protein
Msil_2658	6666666.455589.peg.3078	hypothetical protein
Msil_2659	6666666.455589.peg.3079	hypothetical protein
Msil_2654	6666666.455589.peg.3074	Polyphosphate kinase (EC 2.7.4.1)
Msil_2655	6666666.455589.peg.3075	Catalase-peroxidase KatG (EC 1.11.1.21)
Msil_2656	6666666.455589.peg.3076	Flavodoxin 1
Msil_2657	6666666.455589.peg.3077	hypothetical protein
Msil_2650	6666666.455589.peg.3070	Phosphate transport ATP-binding protein PstB (TC 3.A.1.7.1)
Msil_2651	6666666.455589.peg.3071	Phosphate transport system permease protein PstA (TC 3.A.1.7.1)
Msil_2653	6666666.455589.peg.3073	Phosphate ABC transporter, periplasmic phosphate-binding protein PstS (TC 3.A.1.7.1)
Msil_0681	6666666.455589.peg.774	HAD-superfamily hydrolase, subfamily IIA
Msil_1058	6666666.455589.peg.1237	hypothetical protein
Msil_0718	6666666.455589.peg.823	RNA binding methyltransferase FtsJ like
Msil_0682	6666666.455589.peg.776	FMN adenylyltransferase (EC 2.7.7.2) / Riboflavin kinase (EC 2.7.1.26)
Msil_0685	6666666.455589.peg.781	hypothetical protein
Msil_0684	6666666.455589.peg.779	Carboxylesterase, type B
Msil_0687	6666666.455589.peg.785	aldo/keto reductase homolog
Msil_1026	6666666.455589.peg.1196	Acetyltransferase, GNAT family
Msil_1027	6666666.455589.peg.1197	hypothetical protein
Msil_1755	6666666.455589.peg.2042	hypothetical protein
Msil_1756	6666666.455589.peg.2043	Phosphoserine phosphatase (EC 3.1.3.3)
Msil_1757	6666666.455589.peg.2044	General secretion pathway protein K
Msil_1751	6666666.455589.peg.2037	hypothetical protein
Msil_1753	6666666.455589.peg.2040	hypothetical protein
Msil_1758	6666666.455589.peg.2046	hypothetical protein
Msil_1759	6666666.455589.peg.2047	Phosphoserine aminotransferase (EC 2.6.1.52)
Msil_0449	6666666.455589.peg.512	hypothetical protein
Msil_2238	6666666.455589.peg.2601	hypothetical protein
Msil_0933	6666666.455589.peg.1084	Organic hydroperoxide resistance protein
Msil_0932	6666666.455589.peg.1083	hypothetical protein
Msil_0931	6666666.455589.peg.1081	Adenosylhomocysteinase (EC 3.3.1.1)
Msil_0937	6666666.455589.peg.1088	Lipopolysaccharide export system permease protein LptF
Msil_0936	6666666.455589.peg.1087	hypothetical protein
Msil_0935	6666666.455589.peg.1086	Sulfotransferase
Msil_0934	6666666.455589.peg.1085	Glycosyl transferase, group 1 family protein
Msil_0939	6666666.455589.peg.1090	ABC transporter related
Msil_0938	6666666.455589.peg.1089	DNA-binding domain of ModE
Msil_1358	6666666.455589.peg.1580	hypothetical protein
Msil_1359	6666666.455589.peg.1581	sodium/calcium exchanger membrane region
Msil_1350	6666666.455589.peg.1570	hypothetical protein
Msil_1351	6666666.455589.peg.1571	Fatty acid desaturase
Msil_1352	6666666.455589.peg.1572	Hypothetical protein associated with Serine palmitoyltransferase
Msil_1353	6666666.455589.peg.1573	Palmitoyltransferase-like protein
Msil_1354	6666666.455589.peg.1576	hypothetical protein
Msil_1355	6666666.455589.peg.1577	hypothetical protein
Msil_1356	6666666.455589.peg.1578	hypothetical protein
Msil_1357	6666666.455589.peg.1579	hypothetical protein
Msil_1686	6666666.455589.peg.1958	Mn-dependent transcriptional regulator MntR
Msil_1687	6666666.455589.peg.1959	Manganese transport protein MntH
Msil_1685	6666666.455589.peg.1956	Sel1 domain protein repeat-containing protein
Msil_1683	6666666.455589.peg.1954	Exodeoxyribonuclease III (EC 3.1.11.2)
Msil_1680	6666666.455589.peg.1949	Glutamyl-tRNA synthetase (EC 6.1.1.17)
Msil_0440	6666666.455589.peg.502	Leucyl/phenylalanyl-tRNA--protein transferase (EC 2.3.2.6)
Msil_0551	6666666.455589.peg.629	Cold shock protein of CSP family => dimer
Msil_3499	6666666.455589.peg.4038	DNA ligase (NAD(+)) (EC 6.5.1.2)
Msil_2941	6666666.455589.peg.3400	Benzoylformate decarboxylase (EC 4.1.1.7)
Msil_0806	6666666.455589.peg.930	putative periplasmic ligand-binding sensor protein
Msil_0805	6666666.455589.peg.929	Histidyl-tRNA synthetase (EC 6.1.1.21)
Msil_0804	6666666.455589.peg.928	ATP phosphoribosyltransferase regulatory subunit (EC 2.4.2.17)
Msil_0803	6666666.455589.peg.927	ATP phosphoribosyltransferase (EC 2.4.2.17) => HisGl
Msil_0802	6666666.455589.peg.926	hypothetical protein
Msil_0801	6666666.455589.peg.925	observed by proteomics Citation: Proteomics from VerBerkmoes et al. (2003) unpublished
Msil_0800	6666666.455589.peg.924	Carbon monoxide-responsive transcriptional activator CooA
Msil_1535	6666666.455589.peg.1783	phage transcriptional regulator, AlpA
Msil_1536	6666666.455589.peg.1784	hypothetical protein
Msil_1530	6666666.455589.peg.1778	hypothetical protein
Msil_1532	6666666.455589.peg.1780	hypothetical protein
Msil_0808	6666666.455589.peg.933	ATP-dependent RNA helicase RhlE
Msil_0241	6666666.455589.peg.276	alpha-2-macroglobulin domain protein
Msil_0240	6666666.455589.peg.275	hypothetical protein
Msil_0243	6666666.455589.peg.278	Short-chain fatty acids transporter
Msil_0242	6666666.455589.peg.277	Multimodular transpeptidase-transglycosylase (EC 2.4.1.129) (EC 3.4.-.-)
Msil_0245	6666666.455589.peg.280	UPF0391 membrane protein YtjA
Msil_0244	6666666.455589.peg.279	MBL-fold metallo-hydrolase superfamily
Msil_0247	6666666.455589.peg.282	hypothetical protein
Msil_0246	6666666.455589.peg.281	hypothetical protein
Msil_0249	6666666.455589.peg.286	hypothetical protein
Msil_0248	6666666.455589.peg.283	hypothetical protein
Msil_3490	6666666.455589.peg.4029	hypothetical protein
Msil_3914	6666666.455589.peg.4509	Prephenate dehydratase-associated ABC transporter, substrate-binding protein
Msil_3915	6666666.455589.peg.4510	Prephenate dehydratase-associated ABC transporter, permease protein 1
Msil_3916	6666666.455589.peg.4511	Prephenate dehydratase-associated ABC transporter, permease protein 2
Msil_3917	6666666.455589.peg.4512	hypothetical protein
Msil_3910	6666666.455589.peg.4504	Response regulator receiver protein
Msil_3911	6666666.455589.peg.4505	hypothetical protein
Msil_3912	6666666.455589.peg.4506	Prephenate dehydratase (EC 4.2.1.51)
Msil_3913	6666666.455589.peg.4508	membrane c-type cytochrome cy
Msil_3918	6666666.455589.peg.4513	hypothetical protein
Msil_3919	6666666.455589.peg.4514	Prephenate dehydratase-associated ABC transporter, ATP-binding protein / Prephenate dehydratase-associated ABC transporter, ATP-binding protein
Msil_1220	6666666.455589.peg.1415	Oxidoreductase, short-chain dehydrogenase/reductase family (EC 1.1.1.-)
Msil_1221	6666666.455589.peg.1416	MaoC domain protein dehydratase
Msil_1222	6666666.455589.peg.1417	hypothetical protein
Msil_1223	6666666.455589.peg.1418	3-oxoacyl-[acyl-carrier-protein] synthase, KASII (EC 2.3.1.179)
Msil_1224	6666666.455589.peg.1419	hypothetical protein
Msil_1225	6666666.455589.peg.1420	ErfK/YbiS/YcfS/YnhG family protein
Msil_1226	6666666.455589.peg.1421	Acetyl-CoA synthetase (EC 6.2.1.1)
Msil_1227	6666666.455589.peg.1422	Mlr4354 like protein
Msil_1229	6666666.455589.peg.1424	LemA family protein
Msil_0337	6666666.455589.peg.390	Uncharacterized protein CC_3750
Msil_0336	6666666.455589.peg.389	Leucyl-tRNA synthetase (EC 6.1.1.4)
Msil_0331	6666666.455589.peg.381	cAMP-binding proteins - catabolite gene activator and regulatory subunit of cAMP-dependent protein kinases
Msil_0330	6666666.455589.peg.380	Exodeoxyribonuclease III (EC 3.1.11.2)
Msil_0333	6666666.455589.peg.384	Periplasmic molybdate-binding protein/domain
Msil_0065	6666666.455589.peg.74	ABC transporter, permease protein 2 (cluster 4, leucine/isoleucine/valine/benzoate)
Msil_0064	6666666.455589.peg.73	Branched-chain amino acid transport ATP-binding protein LivG (TC 3.A.1.4.1)
Msil_0067	6666666.455589.peg.76	ABC transporter, substrate-binding protein (cluster 4, leucine/isoleucine/valine/benzoate)
Msil_0066	6666666.455589.peg.75	High-affinity branched-chain amino acid transport system permease protein LivH (TC 3.A.1.4.1)
Msil_3688	6666666.455589.peg.4258	DSBA oxidoreductase
Msil_3689	6666666.455589.peg.4259	FIG004851: hypothetical protein
Msil_0063	6666666.455589.peg.72	Branched-chain amino acid transport ATP-binding protein LivF (TC 3.A.1.4.1)
Msil_0062	6666666.455589.peg.71	Transcriptional regulator, ArsR family
Msil_3684	6666666.455589.peg.4254	Transcriptional regulator, LysR family
Msil_3685	6666666.455589.peg.4255	Oxidoreductase, aldo/keto reductase family
Msil_3686	6666666.455589.peg.4256	Phytochrome, two-component sensor histidine kinase (EC 2.7.3.-)
Msil_3687	6666666.455589.peg.4257	Dipeptidyl carboxypeptidase Dcp (EC 3.4.15.5)
Msil_3680	6666666.455589.peg.4250	Glutamine-synthetase-and-cystathionine-beta-lyase-binding protein
Msil_0068	6666666.455589.peg.77	hypothetical protein
Msil_3682	6666666.455589.peg.4252	Epoxyqueuosine reductase (EC 1.17.99.6)
Msil_3683	6666666.455589.peg.4253	Nucleoside-diphosphate-sugar epimerases
Msil_1828	6666666.455589.peg.2126	luciferase family protein
Msil_1829	6666666.455589.peg.2128	hypothetical protein
Msil_1822	6666666.455589.peg.2120	Polyhydroxyalkanoic acid synthase
Msil_1538	6666666.455589.peg.1786	hypothetical protein
Msil_1820	6666666.455589.peg.2118	Threonine dehydratase biosynthetic (EC 4.3.1.19)
Msil_1821	6666666.455589.peg.2119	Alcohol dehydrogenase (EC 1.1.1.1)
Msil_1826	6666666.455589.peg.2124	PAS/PAC sensor signal transduction histidine kinase
Msil_1827	6666666.455589.peg.2125	alcohol dehydrogenase, zinc-binding
Msil_1539	6666666.455589.peg.1787	hypothetical protein
Msil_3700	6666666.455589.peg.4270	Predicted N-formylglutamate amidohydrolase
Msil_0483	6666666.455589.peg.553	hypothetical protein
Msil_0482	6666666.455589.peg.552	40-residue YVTN family beta-propeller repeat protein
Msil_0481	6666666.455589.peg.551	MxaD protein, putative
Msil_0480	6666666.455589.peg.550	von Willebrand factor type A
Msil_0486	6666666.455589.peg.556	Diguanylate cyclase
Msil_0485	6666666.455589.peg.555	Two-component transcriptional response regulator, LuxR family
Msil_0489	6666666.455589.peg.560	cAMP-binding protein
Msil_0488	6666666.455589.peg.559	Cysteine desulfurase (EC 2.8.1.7)
Msil_3460	6666666.455589.peg.3995	Cobalt-containing nitrile hydratase subunit alpha (EC 4.2.1.84)
Msil_3461	6666666.455589.peg.3996	putative transmembrane nitrile hydratase
Msil_0669	6666666.455589.peg.761	Oxidoreductase, aldo/keto reductase family
Msil_0668	6666666.455589.peg.760	Glycosyl transferase, family 2?
Msil_3464	6666666.455589.peg.3999	hypothetical protein
Msil_3465	6666666.455589.peg.4000	Transcriptional regulator containing an amidase domain and an AraC-type DNA-binding HTH domain
Msil_3467	6666666.455589.peg.4002	TonB-dependent receptor
Msil_0663	6666666.455589.peg.755	Mannose-6-phosphate isomerase (EC 5.3.1.8)
Msil_0662	6666666.455589.peg.754	ADP-heptose synthase (EC 2.7.-.-) / D-glycero-beta-D-manno-heptose 7-phosphate kinase
Msil_0661	6666666.455589.peg.753	hypothetical protein
Msil_0667	6666666.455589.peg.759	FIG056333: sensor
Msil_0666	6666666.455589.peg.758	tRNA threonylcarbamoyladenosine biosynthesis protein TsaE / Phosphotransferase involved in threonylcarbamoyladenosine t(6)A37 formation in tRNA
Msil_0665	6666666.455589.peg.757	Nucleotidyl transferase possibly involved in threonylcarbamoyladenosine formation
Msil_0664	6666666.455589.peg.756	MG(2+) CHELATASE FAMILY PROTEIN / ComM-related protein
Msil_0469	6666666.455589.peg.537	hypothetical protein
Msil_0468	6666666.455589.peg.536	Copper resistance protein CopC
Msil_2334	6666666.455589.peg.2709	phosphoesterase PA-phosphatase related
Msil_0461	6666666.455589.peg.527	Aspartate ammonia-lyase (EC 4.3.1.1)
Msil_0460	6666666.455589.peg.525	hypothetical protein
Msil_0462	6666666.455589.peg.529	Transcription accessory protein (S1 RNA-binding domain)
Msil_0465	6666666.455589.peg.533	TonB-dependent receptor
Msil_0464	6666666.455589.peg.532	hypothetical protein
Msil_0467	6666666.455589.peg.535	Copper resistance protein CopD
Msil_2332	6666666.455589.peg.2707	Inner membrane protein, KefB/KefC family
Msil_3868	6666666.455589.peg.4460	DNA-directed RNA polymerase beta subunit (EC 2.7.7.6)
Msil_3869	6666666.455589.peg.4461	DNA-directed RNA polymerase beta' subunit (EC 2.7.7.6)
Msil_1126	6666666.455589.peg.1311	Peptidase B (EC 3.4.11.23)
Msil_3864	6666666.455589.peg.4455	LSU ribosomal protein L11p (L12e)
Msil_3865	6666666.455589.peg.4456	LSU ribosomal protein L1p (L10Ae)
Msil_3866	6666666.455589.peg.4457	LSU ribosomal protein L10p (P0)
Msil_3867	6666666.455589.peg.4458	LSU ribosomal protein L7p/L12p (P1/P2)
Msil_3860	6666666.455589.peg.4450	3-dehydroquinate dehydratase II (EC 4.2.1.10)
Msil_3862	6666666.455589.peg.4453	Protein translocase subunit SecE
Msil_3863	6666666.455589.peg.4454	Transcription antitermination protein NusG
Msil_1124	6666666.455589.peg.1308	Phosphogluconate dehydratase (EC 4.2.1.12)
Msil_3048	6666666.455589.peg.3525	hypothetical protein
Msil_3049	6666666.455589.peg.3526	hypothetical protein
Msil_3046	6666666.455589.peg.3522	conserved hypothetical protein, putative phage associated protein
Msil_3047	6666666.455589.peg.3524	hypothetical protein
Msil_3044	6666666.455589.peg.3520	conserved hypothetical protein, putative phage associated protein
Msil_3045	6666666.455589.peg.3521	hypothetical protein
Msil_3042	6666666.455589.peg.3516	hypothetical protein
Msil_3043	6666666.455589.peg.3519	protein of unknown function DUF264
Msil_3040	6666666.455589.peg.3514	putative phage repressor
Msil_3041	6666666.455589.peg.3515	hypothetical protein
Msil_2311	6666666.455589.peg.2681	hypothetical protein
Msil_2310	6666666.455589.peg.2680	regulatory protein, FmdB family
Msil_2313	6666666.455589.peg.2683	Low molecular weight protein tyrosine phosphatase (EC 3.1.3.48)
Msil_2312	6666666.455589.peg.2682	Ribulosamine/erythrulosamine 3-kinase potentially involved in protein deglycation
Msil_2315	6666666.455589.peg.2685	Acetyltransferase, GNAT family
Msil_1121	6666666.455589.peg.1305	hypothetical protein
Msil_2317	6666666.455589.peg.2687	Mg2 and Co2 transporter CorB family protein
Msil_2316	6666666.455589.peg.2686	hypothetical protein
Msil_2319	6666666.455589.peg.2690	Outer membrane protein W precursor
Msil_2318	6666666.455589.peg.2688	Shikimate kinase I (EC 2.7.1.71) / 3-dehydroquinate synthase (EC 4.2.3.4)
Msil_1120	6666666.455589.peg.1304	Transcriptional regulator, ArsR family
Msil_3241	6666666.455589.peg.3741	Phytoene synthase (EC 2.5.1.32)
Msil_3266	6666666.455589.peg.3772	Precorrin-8X methylmutase (EC 5.4.99.61)
Msil_3267	6666666.455589.peg.3773	Precorrin-3B synthase
Msil_3264	6666666.455589.peg.3770	Precorrin-3B C(17)-methyltransferase (EC 2.1.1.131)
Msil_3265	6666666.455589.peg.3771	Precorrin-2 C(20)-methyltransferase (EC 2.1.1.130)
Msil_3262	6666666.455589.peg.3768	Precorrin-6Y C(5,15)-methyltransferase [decarboxylating] (EC 2.1.1.132)
Msil_3263	6666666.455589.peg.3769	Precorrin-6A reductase (EC 1.3.1.54)
Msil_3260	6666666.455589.peg.3766	Precorrin-4 C(11)-methyltransferase (EC 2.1.1.133)
Msil_3261	6666666.455589.peg.3767	Cobalamin biosynthesis protein CobE
Msil_3243	6666666.455589.peg.3744	Squalene---hopene cyclase (EC 5.4.99.17) @ Squalene---hopanol cyclase (EC 4.2.1.129)
Msil_3268	6666666.455589.peg.3774	Aerobic cobaltochelatase CobN subunit (EC 6.6.1.2)
Msil_3269	6666666.455589.peg.3775	CobW GTPase involved in cobalt insertion for B12 biosynthesis
Msil_2799	6666666.455589.peg.3235	[Protein-PII] uridylyltransferase (EC 2.7.7.59) / [Protein-PII]-UMP uridylyl-removing enzyme
Msil_2798	6666666.455589.peg.3234	Glutathione synthetase (EC 6.3.2.3)
Msil_2795	6666666.455589.peg.3230	hypothetical protein
Msil_2794	6666666.455589.peg.3229	Response regulator receiver protein
Msil_2797	6666666.455589.peg.3233	hypothetical protein
Msil_2796	6666666.455589.peg.3232	hypothetical protein
Msil_2791	6666666.455589.peg.3226	hypothetical protein
Msil_3127	6666666.455589.peg.3610	protein of unknown function DUF336
Msil_2793	6666666.455589.peg.3228	hypothetical protein
Msil_2409	6666666.455589.peg.2797	Voltage-gated H(+)/2Cl(-) exchange transporter ClcA
Msil_2408	6666666.455589.peg.2796	Efflux ABC transporter, permease protein
Msil_1108	6666666.455589.peg.1292	hypothetical protein
Msil_2405	6666666.455589.peg.2793	hypothetical protein
Msil_2404	6666666.455589.peg.2792	hypothetical protein
Msil_2407	6666666.455589.peg.2795	Efflux ABC transporter, ATP-binding protein
Msil_2406	6666666.455589.peg.2794	Pterin-4-alpha-carbinolamine dehydratase (EC 4.2.1.96)
Msil_2401	6666666.455589.peg.2789	Formylmethanofuran dehydrogenase subunit A (EC 1.2.99.5)
Msil_2400	6666666.455589.peg.2788	Formylmethanofuran dehydrogenase subunit B (EC 1.2.99.5)
Msil_2403	6666666.455589.peg.2791	Formylmethanofuran dehydrogenase subunit C (EC 1.2.99.5)
Msil_2402	6666666.455589.peg.2790	Formylmethanofuran--tetrahydromethanopterin N-formyltransferase (EC 2.3.1.101)
Msil_2225	6666666.455589.peg.2586	4-hydroxythreonine-4-phosphate dehydrogenase (EC 1.1.1.262)
Msil_2224	6666666.455589.peg.2585	Periplasmic chaperone and peptidyl-prolyl cis-trans isomerase of outer membrane proteins SurA (EC 5.2.1.8)
Msil_3318	6666666.455589.peg.3834	Siderophore biosynthesis protein, monooxygenase
Msil_2226	6666666.455589.peg.2587	SSU rRNA (adenine(1518)-N(6)/adenine(1519)-N(6))-dimethyltransferase (EC 2.1.1.182)
Msil_2221	6666666.455589.peg.2581	Cytosol aminopeptidase PepA (EC 3.4.11.1)
Msil_2220	6666666.455589.peg.2580	DNA polymerase III chi subunit (EC 2.7.7.7)
Msil_2223	6666666.455589.peg.2584	LPS-assembly protein LptD @ Organic solvent tolerance protein precursor
Msil_2222	6666666.455589.peg.2583	Lipopolysaccharide export system permease protein LptG
Msil_3312	6666666.455589.peg.3828	Response regulator receiver protein
Msil_3310	6666666.455589.peg.3824	Predicted dye-decolorizing peroxidase (DyP), encapsulated subgroup
Msil_2229	6666666.455589.peg.2590	NAD(P)H-hydrate epimerase (EC 5.1.99.6) / ADP-dependent (S)-NAD(P)H-hydrate dehydratase (EC 4.2.1.136)
Msil_2228	6666666.455589.peg.2589	OpgC protein
Msil_3314	6666666.455589.peg.3830	Short-chain dehydrogenase/reductase SDR?
Msil_3315	6666666.455589.peg.3831	hypothetical protein
Msil_3129	6666666.455589.peg.3612	hypothetical protein
Msil_3128	6666666.455589.peg.3611	alkyl hydroperoxide reductase/ Thiol specific antioxidant/ Mal allergen
Msil_3739	6666666.455589.peg.4315	GTP cyclohydrolase I (EC 3.5.4.16) type 1
Msil_3545	6666666.455589.peg.4092	5-methyltetrahydrofolate--homocysteine methyltransferase (EC 2.1.1.13)
Msil_2139	6666666.455589.peg.2488	Osmoprotectant ABC transporter binding protein YehZ
Msil_2138	6666666.455589.peg.2487	Osmoprotectant ABC transporter permease protein YehY
Msil_2133	6666666.455589.peg.2482	Dethiobiotin synthetase (EC 6.3.3.3)
Msil_2132	6666666.455589.peg.2481	8-amino-7-oxononanoate synthase (EC 2.3.1.47)
Msil_2135	6666666.455589.peg.2484	COGs COG3558
Msil_2134	6666666.455589.peg.2483	Transcriptional regulator, AcrR family
Msil_2137	6666666.455589.peg.2486	Osmoprotectant ABC transporter ATP-binding subunit YehX
Msil_2136	6666666.455589.peg.2485	Osmoprotectant ABC transporter inner membrane protein YehW
Msil_2373	6666666.455589.peg.2759	hypothetical protein
Msil_2422	6666666.455589.peg.2811	hypothetical protein
Msil_2421	6666666.455589.peg.2810	Magnesium and cobalt transport protein CorA
Msil_2704	6666666.455589.peg.3129	Transcriptional regulator, LysR family
Msil_2420	6666666.455589.peg.2809	FIG040954: Transporter
Msil_1159	6666666.455589.peg.1347	Acetyltransferase
Msil_2426	6666666.455589.peg.2815	Sulfite reductase [NADPH] hemoprotein beta-component (EC 1.8.1.2)
Msil_2425	6666666.455589.peg.2814	hypothetical protein
Msil_2424	6666666.455589.peg.2813	PilT protein domain protein
Msil_2705	6666666.455589.peg.3131	Phosphate acetyltransferase (EC 2.3.1.8)
Msil_0924	6666666.455589.peg.1073	Tol-Pal system-associated acyl-CoA thioesterase
Msil_0925	6666666.455589.peg.1075	Glycerol-3-phosphate dehydrogenase [NAD(P)+] (EC 1.1.1.94)
Msil_0926	6666666.455589.peg.1076	Protein of unknown function DUF55
Msil_0927	6666666.455589.peg.1077	hypothetical protein
Msil_0921	6666666.455589.peg.1070	TolA protein
Msil_0922	6666666.455589.peg.1071	Tol biopolymer transport system, TolR protein
Msil_3836	6666666.455589.peg.4423	Intramembrane protease RasP/YluC, implicated in cell division based on FtsL cleavage
Msil_2926	6666666.455589.peg.3382	NADH-ubiquinone oxidoreductase chain I (EC 1.6.5.3)
Msil_0928	6666666.455589.peg.1078	D-alanyl-D-alanine-carboxypeptidase/endopeptidase AmpH
Msil_3835	6666666.455589.peg.4422	1-deoxy-D-xylulose 5-phosphate reductoisomerase (EC 1.1.1.267)
Msil_3834	6666666.455589.peg.4421	Phosphatidate cytidylyltransferase (EC 2.7.7.41)
Msil_1329	6666666.455589.peg.1542	Uncharacterized MFS-type transporter
Msil_1328	6666666.455589.peg.1540	Inosine-5'-monophosphate dehydrogenase (EC 1.1.1.205) / CBS domain
Msil_1325	6666666.455589.peg.1537	Malate synthase G (EC 2.3.3.9)
Msil_1324	6666666.455589.peg.1536	hypothetical protein
Msil_1327	6666666.455589.peg.1539	hypothetical protein
Msil_1326	6666666.455589.peg.1538	Fmu (Sun) domain protein
Msil_2702	6666666.455589.peg.3126	Efflux ABC transporter, permease protein / Efflux ABC transporter, permease protein
Msil_1320	6666666.455589.peg.1531	hypothetical protein
Msil_1323	6666666.455589.peg.1534	Potassium channel protein
Msil_1322	6666666.455589.peg.1533	hypothetical protein
Msil_0818	6666666.455589.peg.945	(2E,6E)-farnesyl diphosphate synthase (EC 2.5.1.10)
Msil_0819	6666666.455589.peg.946	Monofunctional biosynthetic peptidoglycan transglycosylase
Msil_0810	6666666.455589.peg.935	Patatin
Msil_0812	6666666.455589.peg.937	Zinc uptake regulation protein Zur
Msil_0813	6666666.455589.peg.938	hypothetical protein
Msil_0814	6666666.455589.peg.940	(E)-4-hydroxy-3-methylbut-2-enyl-diphosphate synthase (flavodoxin) (EC 1.17.7.3)
Msil_0815	6666666.455589.peg.941	heat shock protein DnaJ domain protein
Msil_0816	6666666.455589.peg.942	hypothetical protein
Msil_0817	6666666.455589.peg.944	hypothetical protein
Msil_0890	6666666.455589.peg.1038	Porin
Msil_0235	6666666.455589.peg.269	hypothetical protein
Msil_0236	6666666.455589.peg.270	Dehydrogenase molybdenum cofactor insertion protein, XdhC/CoxF family
Msil_1031	6666666.455589.peg.1203	hypothetical protein
Msil_1030	6666666.455589.peg.1202	hypothetical protein
Msil_1033	6666666.455589.peg.1205	Na(+) H(+) antiporter subunit F
Msil_1032	6666666.455589.peg.1204	Na(+) H(+) antiporter subunit E
Msil_1035	6666666.455589.peg.1207	Na(+) H(+) antiporter subunit B
Msil_1034	6666666.455589.peg.1206	Na(+) H(+) antiporter subunit G
Msil_1037	6666666.455589.peg.1209	Na(+) H(+) antiporter subunit D
Msil_1036	6666666.455589.peg.1208	Na(+) H(+) antiporter subunit C
Msil_1039	6666666.455589.peg.1211	plasmid stabilization system
Msil_0339	6666666.455589.peg.392	DNA polymerase III delta subunit (EC 2.7.7.7)
Msil_1785	6666666.455589.peg.2079	Ferredoxin--nitrite reductase (EC 1.7.7.1)
Msil_1784	6666666.455589.peg.2078	Assimilatory nitrate reductase large subunit (EC 1.7.99.4)
Msil_1783	6666666.455589.peg.2077	COGs COG3683
Msil_1782	6666666.455589.peg.2076	putative membrane protein
Msil_1781	6666666.455589.peg.2075	hypothetical protein
Msil_0338	6666666.455589.peg.391	Integrase, catalytic region
Msil_0252	6666666.455589.peg.290	PTS system permease (IIAMan), nitrogen regulatory IIA protein
Msil_0253	6666666.455589.peg.291	HPr kinase/phosphorylase
Msil_0250	6666666.455589.peg.288	UBA/THIF-type NAD/FAD binding protein
Msil_0251	6666666.455589.peg.289	Phosphocarrier protein, nitrogen regulation associated
Msil_0256	6666666.455589.peg.294	DNA-binding domain of ModE / Molybdate-binding domain of ModE
Msil_0257	6666666.455589.peg.295	hypothetical protein
Msil_0254	6666666.455589.peg.292	Sensor histidine kinase ChvG (EC 2.7.3.-)
Msil_0255	6666666.455589.peg.293	DNA-binding response regulator ChvI
Msil_2207	6666666.455589.peg.2566	Integral membrane protein
Msil_0258	6666666.455589.peg.296	hypothetical protein
Msil_0897	6666666.455589.peg.1046	hypothetical protein
Msil_2206	6666666.455589.peg.2565	3-hydroxyacyl-[acyl-carrier-protein] dehydratase, FabA form (EC 4.2.1.59) @ Trans-2-decenoyl-[acyl-carrier-protein] isomerase (EC 5.3.3.14)
Msil_0898	6666666.455589.peg.1047	SSU ribosomal protein S6p
Msil_2205	6666666.455589.peg.2564	3-oxoacyl-[acyl-carrier-protein] synthase, KASI (EC 2.3.1.41)
Msil_0899	6666666.455589.peg.1048	SSU ribosomal protein S18p @ SSU ribosomal protein S18p, zinc-independent
Msil_2204	6666666.455589.peg.2563	Enoyl-[acyl-carrier-protein] reductase [NADH] (EC 1.3.1.9)
Msil_1254	6666666.455589.peg.1453	diguanylate cyclase/phosphodiesterase (GGDEF & EAL domains) with PAS/PAC sensor(s)
Msil_1257	6666666.455589.peg.1456	Peroxiredoxin
Msil_1256	6666666.455589.peg.1455	hypothetical protein
Msil_1251	6666666.455589.peg.1450	Threonine synthase (EC 4.2.3.1)
Msil_1250	6666666.455589.peg.1449	Cytochrome oxidase biogenesis protein Surf1, facilitates heme A insertion
Msil_1253	6666666.455589.peg.1452	Ribosomal-protein-S5p-alanine acetyltransferase (EC 2.3.1.128)
Msil_1252	6666666.455589.peg.1451	Mitochondrial processing peptidase-like protein (EC 3.4.24.64)
Msil_3512	6666666.455589.peg.4053	hypothetical protein
Msil_0327	6666666.455589.peg.376	DNA translocase FtsK
Msil_0324	6666666.455589.peg.373	protein of unknown function DUF45
Msil_0325	6666666.455589.peg.374	LSU ribosomal protein L28p @ LSU ribosomal protein L28p, zinc-independent
Msil_1259	6666666.455589.peg.1458	Homoserine kinase (EC 2.7.1.39)
Msil_1258	6666666.455589.peg.1457	Ribonuclease HI (EC 3.1.26.4)
Msil_0320	6666666.455589.peg.368	Cell division protein BolA
Msil_0321	6666666.455589.peg.369	Dna binding response regulator PrrA (RegA)
Msil_0076	6666666.455589.peg.86	Carbonic anhydrase, gamma class (EC 4.2.1.1)
Msil_3670	6666666.455589.peg.4238	hypothetical protein
Msil_0074	6666666.455589.peg.84	Hydrolase, alpha/beta fold family
Msil_0075	6666666.455589.peg.85	hypothetical protein
Msil_0072	6666666.455589.peg.81	3-deoxy-D-manno-octulosonic acid transferase (EC 2.4.99.12)(EC 2.4.99.13)
Msil_3674	6666666.455589.peg.4243	hypothetical protein
Msil_0070	6666666.455589.peg.79	FIG043197: Inositol monophosphatase family protein
Msil_0071	6666666.455589.peg.80	Uncharacterized protein, Bsl7517 homolog
Msil_3679	6666666.455589.peg.4249	Small protein containing transglutaminase-like domain
Msil_3678	6666666.455589.peg.4248	Protein containing domains DUF404, DUF407, DUF403
Msil_0795	6666666.455589.peg.915	Heat shock protein 60 family chaperone GroEL
Msil_0078	6666666.455589.peg.89	hypothetical protein
Msil_0079	6666666.455589.peg.90	hypothetical protein
Msil_0794	6666666.455589.peg.914	Heat shock protein 60 family co-chaperone GroES
Msil_1819	6666666.455589.peg.2117	Phosphoenolpyruvate carboxylase (EC 4.1.1.31)
Msil_1817	6666666.455589.peg.2115	Probable tautomerase YolI/YrdN
Msil_1816	6666666.455589.peg.2114	hypothetical protein
Msil_1815	6666666.455589.peg.2112	Membrane fusion component of MSF-type tripartite multidrug efflux system
Msil_1814	6666666.455589.peg.2111	Inner-membrane proton/drug antiporter (MSF type) of tripartite multidrug efflux system
Msil_1813	6666666.455589.peg.2110	hypothetical protein
Msil_1811	6666666.455589.peg.2108	Ferrous iron transport permease EfeU
Msil_0060	6666666.455589.peg.69	Molybdenum ABC transporter ATP-binding protein ModC
Msil_0791	6666666.455589.peg.911	hypothetical protein
Msil_0790	6666666.455589.peg.910	CCA tRNA nucleotidyltransferase (EC 2.7.7.72)
Msil_0494	6666666.455589.peg.566	dNTP triphosphohydrolase, broad substrate specificity, subgroup 2
Msil_0495	6666666.455589.peg.568	Arginyl-tRNA synthetase (EC 6.1.1.19)
Msil_0496	6666666.455589.peg.569	Sporulation domain protein
Msil_0497	6666666.455589.peg.570	Segregation and condensation protein A
Msil_0492	6666666.455589.peg.563	hypothetical protein
Msil_0415	6666666.455589.peg.475	DNA repair protein RadA
Msil_0498	6666666.455589.peg.571	Segregation and condensation protein B
Msil_0499	6666666.455589.peg.572	Cystathionine beta-synthase (EC 4.2.1.22)
Msil_3414	6666666.455589.peg.3945	RND efflux system, inner membrane transporter
Msil_0141	6666666.455589.peg.157	Phosphatidylserine decarboxylase (EC 4.1.1.65)
Msil_3411	6666666.455589.peg.3941	hypothetical protein
Msil_0679	6666666.455589.peg.772	Molybdenum cofactor guanylyltransferase (EC 2.7.7.77)
Msil_3413	6666666.455589.peg.3944	Two-component transcriptional response regulator, winged helix family
Msil_3412	6666666.455589.peg.3942	hypothetical protein
Msil_0674	6666666.455589.peg.766	Uncharacterized chaperone protein YegD
Msil_0069	6666666.455589.peg.78	hypothetical protein
Msil_0676	6666666.455589.peg.769	Rare lipoprotein A
Msil_0670	6666666.455589.peg.762	2-Oxobutyrate oxidase, putative
Msil_0671	6666666.455589.peg.763	Transcriptional regulator, AsnC family
Msil_0672	6666666.455589.peg.764	Carbamoyl-phosphate synthase large chain (EC 6.3.5.5)
Msil_3681	6666666.455589.peg.4251	Glutathione S-transferase family protein
Msil_3785	6666666.455589.peg.4367	Methylmalonyl-CoA mutase small subunit, MutA (EC 5.4.99.2)
Msil_3784	6666666.455589.peg.4366	Methylmalonyl-CoA mutase large subunit, MutB (EC 5.4.99.2)
Msil_3787	6666666.455589.peg.4369	Propionyl-CoA carboxylase carboxyl transferase subunit (EC 6.4.1.3)
Msil_3786	6666666.455589.peg.4368	Biotin carboxylase (EC 6.3.4.14) / Biotin carboxyl carrier protein
Msil_3781	6666666.455589.peg.4363	Electron transfer flavoprotein, beta subunit
Msil_0799	6666666.455589.peg.923	Efflux ABC transporter, permease/ATP-binding protein
Msil_3783	6666666.455589.peg.4365	Lactoylglutathione lyase (EC 4.4.1.5)
Msil_3782	6666666.455589.peg.4364	Transcriptional regulator, AcrR family
Msil_0472	6666666.455589.peg.542	ABC transporter, substrate-binding protein (cluster 3, basic aa/glutamine/opines)
Msil_0473	6666666.455589.peg.543	Cytochrome c-L precursor (Cytochrome c551I) (Cytochrome c552)
Msil_0798	6666666.455589.peg.921	hypothetical protein
Msil_3789	6666666.455589.peg.4372	Inner membrane transport permease YhhJ
Msil_3788	6666666.455589.peg.4371	Putative DNA-binding protein
Msil_0474	6666666.455589.peg.544	Methanol dehydrogenase, small subunit (EC 1.1.2.7)
Msil_3891	6666666.455589.peg.4482	heat shock protein DnaJ-like
Msil_3890	6666666.455589.peg.4481	hypothetical protein
Msil_3892	6666666.455589.peg.4483	hypothetical protein
Msil_3895	6666666.455589.peg.4486	hypothetical protein
Msil_3894	6666666.455589.peg.4485	ABC transporter related
Msil_3897	6666666.455589.peg.4488	glycosyltransferase, MGT family
Msil_3896	6666666.455589.peg.4487	hypothetical protein
Msil_3899	6666666.455589.peg.4490	Multidrug resistance transporter, Bcr/CflA family
Msil_3898	6666666.455589.peg.4489	condensation domain protein
Msil_0788	6666666.455589.peg.908	Uncharacterized Nudix hydrolase NudL
Msil_0789	6666666.455589.peg.909	hypothetical protein
Msil_3071	6666666.455589.peg.3547	hypothetical protein
Msil_3070	6666666.455589.peg.3546	Histidinol dehydrogenase (EC 1.1.1.23)
Msil_3077	6666666.455589.peg.3554	hypothetical protein
Msil_3076	6666666.455589.peg.3553	hypothetical protein
Msil_3075	6666666.455589.peg.3551	hypothetical protein
Msil_3074	6666666.455589.peg.3550	hypothetical protein
Msil_0780	6666666.455589.peg.899	Cell division protein FtsH
Msil_0781	6666666.455589.peg.900	protein of unknown function DUF1176
Msil_0782	6666666.455589.peg.901	beta-lactamase domain protein
Msil_0783	6666666.455589.peg.902	Tol-Pal system peptidoglycan-associated lipoprotein PAL
Msil_0785	6666666.455589.peg.905	FIG139612: Possible conserved membrane protein
Msil_0786	6666666.455589.peg.906	FIG017823: ATPase, MoxR family
Msil_0787	6666666.455589.peg.907	FIG003620: Proteophosphoglycan precursor (Fragment)
Msil_2302	6666666.455589.peg.2672	hypothetical protein
Msil_3528	6666666.455589.peg.4072	Flagellar biosynthesis protein FliO / Domain of unknown function RL2641.C
Msil_3259	6666666.455589.peg.3765	Hydrogenobyrinic acid a,c-diamide synthase (glutamine-hydrolyzing) (EC 6.3.5.9)
Msil_3258	6666666.455589.peg.3764	Acetyltransferase, GNAT family
Msil_2306	6666666.455589.peg.2676	Glutathione S-transferase (EC 2.5.1.18)
Msil_2307	6666666.455589.peg.2677	RNA polymerase sigma factor RpoH
Msil_2304	6666666.455589.peg.2674	hypothetical protein
Msil_2305	6666666.455589.peg.2675	Probable transcriptional regulatory protein YebC
Msil_3253	6666666.455589.peg.3758	NAD(P) transhydrogenase subunit beta (EC 1.6.1.2)
Msil_3252	6666666.455589.peg.3757	Histidinol-phosphatase [alternative form] (EC 3.1.3.15)
Msil_3251	6666666.455589.peg.3755	hypothetical protein
Msil_3250	6666666.455589.peg.3754	Rare lipoprotein A
Msil_3256	6666666.455589.peg.3762	hypothetical protein
Msil_3527	6666666.455589.peg.4070	Multi-sensor hybrid histidine kinase
Msil_3526	6666666.455589.peg.4069	hypothetical protein
Msil_3099	6666666.455589.peg.3578	hypothetical protein
Msil_3098	6666666.455589.peg.3577	Phage integrase
Msil_1823	6666666.455589.peg.2121	Transcriptional regulator, Crp/Fnr family
Msil_3093	6666666.455589.peg.3571	hypothetical protein
Msil_3095	6666666.455589.peg.3573	hypothetical protein
Msil_3094	6666666.455589.peg.3572	hypothetical protein
Msil_3097	6666666.455589.peg.3575	hypothetical protein
Msil_3096	6666666.455589.peg.3574	hypothetical protein
Msil_2788	6666666.455589.peg.3223	hypothetical protein
Msil_2789	6666666.455589.peg.3224	hypothetical protein
Msil_2786	6666666.455589.peg.3221	hypothetical protein
Msil_2787	6666666.455589.peg.3222	hypothetical protein
Msil_2784	6666666.455589.peg.3219	hypothetical protein
Msil_2785	6666666.455589.peg.3220	hypothetical protein
Msil_2782	6666666.455589.peg.3217	Hydrolase, alpha/beta fold family
Msil_2780	6666666.455589.peg.3215	Sensory box sensor histidine kinase/response regulator
Msil_2781	6666666.455589.peg.3216	Manganese catalase (EC 1.11.1.6)
Msil_2418	6666666.455589.peg.2807	Uncharacterized MFS-type transporter
Msil_2416	6666666.455589.peg.2805	hypothetical protein
Msil_2417	6666666.455589.peg.2806	Putative formate dehydrogenase oxidoreductase protein
Msil_2414	6666666.455589.peg.2802	Ethanolamine permease
Msil_1825	6666666.455589.peg.2123	Two-component nitrogen fixation transcriptional regulator FixJ
Msil_2412	6666666.455589.peg.2800	Ethanolamine ammonia-lyase light chain (EC 4.3.1.7)
Msil_2413	6666666.455589.peg.2801	Ethanolamine ammonia-lyase heavy chain (EC 4.3.1.7)
Msil_2410	6666666.455589.peg.2798	Manganese transport protein MntH
Msil_2411	6666666.455589.peg.2799	hypothetical protein
Msil_2236	6666666.455589.peg.2599	16S rRNA (guanine(1207)-N(2))-methyltransferase (EC 2.1.1.172)
Msil_2237	6666666.455589.peg.2600	Ribosomal small subunit pseudouridine synthase A (EC 5.4.99.19)
Msil_2234	6666666.455589.peg.2597	C4-dicarboxylate transport protein
Msil_2235	6666666.455589.peg.2598	Excinuclease ABC subunit A
Msil_2232	6666666.455589.peg.2594	DNA gyrase subunit A (EC 5.99.1.3)
Msil_2233	6666666.455589.peg.2595	Single-stranded DNA-binding protein
Msil_2230	6666666.455589.peg.2591	hypothetical protein
Msil_3328	6666666.455589.peg.3846	Formate dehydrogenase formation protein FdhE
Msil_3327	6666666.455589.peg.3845	Formate dehydrogenase O gamma subunit (EC 1.2.1.2)
Msil_3326	6666666.455589.peg.3844	Formate dehydrogenase O beta subunit (EC 1.2.1.2)
Msil_3324	6666666.455589.peg.3840	Ferrichrome-iron receptor
Msil_3322	6666666.455589.peg.3838	hypothetical protein
Msil_3321	6666666.455589.peg.3837	Multi antimicrobial extrusion protein (Na(+)/drug antiporter), MATE family of MDR efflux pumps
Msil_3320	6666666.455589.peg.3836	Siderophore synthetase small component, acetyltransferase
Msil_2663	6666666.455589.peg.3084	ABC transporter, substrate-binding protein (cluster 6, sulfate/molybdate/tungstate/phosphate)
Msil_2370	6666666.455589.peg.2755	hypothetical protein
Msil_0850	6666666.455589.peg.982	Response regulator receiver protein
Msil_0851	6666666.455589.peg.984	Hydrolase, alpha/beta fold family
Msil_2128	6666666.455589.peg.2477	hypothetical protein
Msil_2129	6666666.455589.peg.2478	Nucleoside-diphosphate-sugar epimerases
Msil_2122	6666666.455589.peg.2470	hypothetical protein
Msil_2123	6666666.455589.peg.2471	Uncharacterized DUF4399 domain-containing protein PA0315
Msil_2120	6666666.455589.peg.2468	hypothetical protein
Msil_2126	6666666.455589.peg.2475	hypothetical protein
Msil_2127	6666666.455589.peg.2476	Topoisomerase IV subunit A (EC 5.99.1.-)
Msil_2124	6666666.455589.peg.2472	Serine/threonine protein kinase
Msil_2125	6666666.455589.peg.2473	hypothetical protein
Msil_0529	6666666.455589.peg.606	Nitrogen regulation protein NR(I), GlnG (=NtrC)
Msil_0859	6666666.455589.peg.994	alkyl hydroperoxide reductase/ Thiol specific antioxidant/ Mal allergen
Msil_3616	6666666.455589.peg.4175	Electron transfer flavoprotein, beta subunit FixA
Msil_0522	6666666.455589.peg.599	Dihydrolipoamide dehydrogenase of pyruvate dehydrogenase complex (EC 1.8.1.4)
Msil_0523	6666666.455589.peg.600	Lipoyl synthase (EC 2.8.1.8)
Msil_0441	6666666.455589.peg.503	hypothetical protein
Msil_3462	6666666.455589.peg.3997	hypothetical protein
Msil_3463	6666666.455589.peg.3998	Predicted cobalt transporter CbtA
Msil_1338	6666666.455589.peg.1556	Nicotinate-nucleotide--dimethylbenzimidazole phosphoribosyltransferase (EC 2.4.2.21)
Msil_1339	6666666.455589.peg.1557	hypothetical protein
Msil_1337	6666666.455589.peg.1555	DNA-cytosine methyltransferase (EC 2.1.1.37)
Msil_1334	6666666.455589.peg.1548	beta-lactamase domain protein
Msil_1335	6666666.455589.peg.1550	integral membrane sensor signal transduction histidine kinase
Msil_1332	6666666.455589.peg.1546	Peptidase C14, caspase catalytic subunit p20
Msil_1333	6666666.455589.peg.1547	Hypothetical protein VC0266 (sugar utilization related?)
Msil_1330	6666666.455589.peg.1543	23S rRNA (uridine(2552)-2'-O)-methyltransferase (EC 2.1.1.166)
Msil_1331	6666666.455589.peg.1544	Exopolyphosphatase (EC 3.6.1.11)
Msil_3468	6666666.455589.peg.4003	ABC transporter, ATP-binding protein (cluster 8, B12/iron complex)
Msil_3469	6666666.455589.peg.4004	Iron compound ABC transporter, permease protein
Msil_0869	6666666.455589.peg.1005	hypothetical protein
Msil_0868	6666666.455589.peg.1004	Cytochrome c biogenesis protein, transmembrane region
Msil_0865	6666666.455589.peg.1000	Thiosulfate reductase cytochrome B subunit (membrane anchoring protein)
Msil_0864	6666666.455589.peg.999	COG2041: Sulfite oxidase and related enzymes
Msil_0867	6666666.455589.peg.1003	Ferredoxin-dependent glutamate synthase (EC 1.4.7.1)
Msil_0866	6666666.455589.peg.1001	hypothetical protein
Msil_0861	6666666.455589.peg.996	hypothetical protein
Msil_0860	6666666.455589.peg.995	Transcriptional regulator, LysR family
Msil_0863	6666666.455589.peg.998	hypothetical protein
Msil_0862	6666666.455589.peg.997	hypothetical membrane associated protein
Msil_0702	6666666.455589.peg.804	PilT protein domain protein
Msil_1790	6666666.455589.peg.2084	hypothetical protein
Msil_1791	6666666.455589.peg.2085	UPF0056 inner membrane protein MarC
Msil_1792	6666666.455589.peg.2087	Sodium-dependent phosphate transporter
Msil_1021	6666666.455589.peg.1189	N-succinyl-L,L-diaminopimelate desuccinylase (EC 3.5.1.18)
Msil_1794	6666666.455589.peg.2089	6-phosphogluconolactonase (EC 3.1.1.31), eukaryotic type
Msil_1795	6666666.455589.peg.2090	hypothetical protein
Msil_1796	6666666.455589.peg.2091	hypothetical protein
Msil_1025	6666666.455589.peg.1194	Inorganic pyrophosphatase (EC 3.6.1.1)
Msil_1798	6666666.455589.peg.2093	Cold shock protein of CSP family
Msil_1799	6666666.455589.peg.2096	Formaldehyde activating enzyme
Msil_1028	6666666.455589.peg.1198	UspA domain / CBS domain protein
Msil_1029	6666666.455589.peg.1200	hypothetical protein
Msil_0267	6666666.455589.peg.311	hypothetical protein
Msil_0266	6666666.455589.peg.309	Transcriptional regulator, MerR family
Msil_0265	6666666.455589.peg.307	TPR repeat, SEL1 subfamily
Msil_0263	6666666.455589.peg.305	ATP-dependent, 3'-5' DNA helicase with strand annealing activity
Msil_0262	6666666.455589.peg.304	hypothetical protein
Msil_0261	6666666.455589.peg.303	hypothetical protein
Msil_1198	6666666.455589.peg.1389	Ribulose-phosphate 3-epimerase (EC 5.1.3.1)
Msil_0269	6666666.455589.peg.314	SSU ribosomal protein S15p (S13e)
Msil_1199	6666666.455589.peg.1391	LSU ribosomal protein L34p
Msil_1138	6666666.455589.peg.1323	Pyrroline-5-carboxylate reductase (EC 1.5.1.2)
Msil_1246	6666666.455589.peg.1442	Siderophore biosynthesis non-ribosomal peptide synthetase modules
Msil_1247	6666666.455589.peg.1443	Siderophore biosynthesis non-ribosomal peptide synthetase modules
Msil_1244	6666666.455589.peg.1440	similar to ribulose-1,5-bisphosphate carboxylase, Type III, too
Msil_1245	6666666.455589.peg.1441	hypothetical protein
Msil_1242	6666666.455589.peg.1438	Cytochrome c oxidase polypeptide III (EC 1.9.3.1)
Msil_1243	6666666.455589.peg.1439	Cupin domain protein clustered with Rubisco-like protein
Msil_1240	6666666.455589.peg.1436	putative cox locus protein
Msil_1241	6666666.455589.peg.1437	Cytochrome oxidase biogenesis protein Cox11-CtaG, copper delivery to Cox1
Msil_0319	6666666.455589.peg.367	FIG003437: hypothetical with DnaJ-like domain
Msil_0318	6666666.455589.peg.366	Aerobic cobaltochelatase CobS subunit (EC 6.6.1.2)
Msil_3753	6666666.455589.peg.4334	[NiFe] hydrogenase metallocenter assembly protein HypF
Msil_1248	6666666.455589.peg.1444	Siderophore biosynthesis non-ribosomal peptide synthetase modules
Msil_3662	6666666.455589.peg.4228	Cytochrome c oxidase (cbb3-type) subunit CcoP (EC 1.9.3.1)
Msil_3663	6666666.455589.peg.4229	Type cbb3 cytochrome oxidase biogenesis protein CcoG, involved in Cu oxidation
Msil_3660	6666666.455589.peg.4226	Cytochrome c oxidase (cbb3-type) subunit CcoO (EC 1.9.3.1)
Msil_3661	6666666.455589.peg.4227	Cbb3-type cytochrome oxidase component
Msil_3666	6666666.455589.peg.4232	Type cbb3 cytochrome oxidase biogenesis protein CcoS, involved in heme b insertion
Msil_3667	6666666.455589.peg.4233	Uncharacterized MFS-type transporter
Msil_3664	6666666.455589.peg.4230	Type cbb3 cytochrome oxidase biogenesis protein CcoH
Msil_3665	6666666.455589.peg.4231	Type cbb3 cytochrome oxidase biogenesis protein CcoI; Copper-translocating P-type ATPase (EC 3.6.3.4)
Msil_3668	6666666.455589.peg.4235	hypothetical protein
Msil_1800	6666666.455589.peg.2097	Nitroreductase
Msil_1801	6666666.455589.peg.2098	beta-lactamase domain protein
Msil_1802	6666666.455589.peg.2099	hypothetical protein
Msil_1803	6666666.455589.peg.2100	L-serine dehydratase, beta subunit (EC 4.3.1.17) / L-serine dehydratase, alpha subunit (EC 4.3.1.17)
Msil_1804	6666666.455589.peg.2101	Ava_C0101 and related proteins
Msil_1805	6666666.455589.peg.2102	Glutamine amidotransferase, class I
Msil_1806	6666666.455589.peg.2103	protein of unknown function DUF1236
Msil_1808	6666666.455589.peg.2105	Ferrous iron transport periplasmic protein EfeO, contains peptidase-M75 domain and (frequently) cupredoxin-like domain
Msil_1809	6666666.455589.peg.2106	Ferrous iron transport peroxidase EfeB
Msil_1195	6666666.455589.peg.1386	Ribulose bisphosphate carboxylase large chain (EC 4.1.1.39)
Msil_3406	6666666.455589.peg.3930	hypothetical protein
Msil_3407	6666666.455589.peg.3933	hypothetical protein
Msil_0683	6666666.455589.peg.778	2-isopropylmalate synthase (EC 2.3.3.13)
Msil_3405	6666666.455589.peg.3929	hypothetical protein
Msil_3402	6666666.455589.peg.3923	Fe-S protein, homolog of lactate dehydrogenase SO1521
Msil_3403	6666666.455589.peg.3924	low-specificity D-threonine aldolase
Msil_3400	6666666.455589.peg.3921	Serine--glyoxylate aminotransferase (EC 2.6.1.45)
Msil_0689	6666666.455589.peg.787	Glycosyl transferase, group 1 family protein
Msil_0688	6666666.455589.peg.786	Acetyltransferase
Msil_3408	6666666.455589.peg.3934	hypothetical protein
Msil_3409	6666666.455589.peg.3935	cation efflux protein
Msil_3796	6666666.455589.peg.4379	CidA-associated membrane protein CidB
Msil_3797	6666666.455589.peg.4380	FIG005495: hypothetical protein
Msil_3794	6666666.455589.peg.4377	Transcriptional regulator, LysR family
Msil_3795	6666666.455589.peg.4378	Holin-like protein CidA
Msil_3792	6666666.455589.peg.4375	NnrU family protein, required for expression of nitric oxide and nitrite reductases (Nir and Nor)
Msil_3793	6666666.455589.peg.4376	Limit dextrin alpha-1,6-maltotetraose-hydrolase (EC 3.2.1.196)
Msil_3790	6666666.455589.peg.4373	Ribosome-associated ATPase RbbA
Msil_0448	6666666.455589.peg.511	hypothetical protein
Msil_0447	6666666.455589.peg.510	FMN-dependent NADH-azoreductase (EC 1.7.1.6)
Msil_0446	6666666.455589.peg.509	Transcriptional regulator, HxlR family
Msil_0445	6666666.455589.peg.508	Threonylcarbamoyl-AMP synthase (EC 2.7.7.87) / SUA5 domain with internal deletion
Msil_0444	6666666.455589.peg.507	Electron transfer flavoprotein-ubiquinone oxidoreductase (EC 1.5.5.1)
Msil_0443	6666666.455589.peg.505	Uracil-DNA glycosylase, family 4 (EC 3.2.2.27)
Msil_0442	6666666.455589.peg.504	YpfJ protein, zinc metalloprotease superfamily
Msil_3798	6666666.455589.peg.4381	Lysyl-tRNA synthetase (class I) (EC 6.1.1.6)
Msil_3799	6666666.455589.peg.4382	Ubiquinol-cytochrome C reductase, cytochrome C1 subunit
Msil_3882	6666666.455589.peg.4475	Sulfate permease
Msil_3883	6666666.455589.peg.4476	Mlr4574 protein
Msil_3880	6666666.455589.peg.4473	hypothetical protein
Msil_3881	6666666.455589.peg.4474	Aldehyde dehydrogenase (EC 1.2.1.3)
Msil_3884	6666666.455589.peg.4477	Putative oxidoreductase
Msil_3329	6666666.455589.peg.3847	UPF0718 membrane protein YraQ
Msil_3888	6666666.455589.peg.4480	hypothetical protein
Msil_3064	6666666.455589.peg.3541	hypothetical protein
Msil_3065	6666666.455589.peg.3542	hypothetical protein
Msil_3066	6666666.455589.peg.3543	hypothetical protein
Msil_0048	6666666.455589.peg.52	Flagellar biosynthesis protein FliQ
Msil_3060	6666666.455589.peg.3537	hypothetical protein
Msil_3061	6666666.455589.peg.3538	hypothetical protein
Msil_3062	6666666.455589.peg.3539	hypothetical protein
Msil_3063	6666666.455589.peg.3540	Lysozyme (N-acetylmuramidase) family, (EC 3.2.1.17)
Msil_0043	6666666.455589.peg.47	Flagellar hook-associated protein FlgK
Msil_0042	6666666.455589.peg.46	Flagellar hook protein FlgE
Msil_0041	6666666.455589.peg.44	Transcriptional regulator FtcR
Msil_0040	6666666.455589.peg.43	Soluble lytic murein transglycosylase and related regulatory proteins (some contain LysM/invasin domains)
Msil_0047	6666666.455589.peg.51	Flagellar basal-body rod modification protein FlgD
Msil_0046	6666666.455589.peg.50	Flagellum biosynthesis repressor protein FlbT
Msil_0045	6666666.455589.peg.49	Flagellar synthesis regulatory protein FlaF
Msil_0044	6666666.455589.peg.48	Flagellar hook-associated protein FlgL
Msil_2337	6666666.455589.peg.2712	hypothetical protein
Msil_2336	6666666.455589.peg.2711	Metallophosphoesterase
Msil_3538	6666666.455589.peg.4082	Threonyl-tRNA synthetase (EC 6.1.1.3)
Msil_3539	6666666.455589.peg.4084	Transcriptional regulator, LuxR family
Msil_2333	6666666.455589.peg.2708	membrane protein-like protein
Msil_3249	6666666.455589.peg.3752	hypothetical protein
Msil_2331	6666666.455589.peg.2706	Thioredoxin reductase (EC 1.8.1.9)
Msil_2330	6666666.455589.peg.2705	integral membrane sensor signal transduction histidine kinase
Msil_3532	6666666.455589.peg.4076	Metallophosphoesterase
Msil_3245	6666666.455589.peg.3745	Radical SAM protein required for addition of adenosine to hopane skeleton, HpnH
Msil_3246	6666666.455589.peg.3748	Hopanoid-associated RND transporter, HpnN
Msil_3247	6666666.455589.peg.3750	hypothetical protein
Msil_3240	6666666.455589.peg.3740	Squalene synthase (EC 2.5.1.21)
Msil_3537	6666666.455589.peg.4081	sugar transferase
Msil_3534	6666666.455589.peg.4078	hypothetical protein
Msil_3535	6666666.455589.peg.4079	ChaC family protein
Msil_3088	6666666.455589.peg.3566	hypothetical protein
Msil_3089	6666666.455589.peg.3567	hypothetical protein
Msil_2913	6666666.455589.peg.3366	ATP-dependent Clp protease proteolytic subunit (EC 3.4.21.92)
Msil_3082	6666666.455589.peg.3560	hypothetical protein
Msil_3083	6666666.455589.peg.3561	hypothetical protein
Msil_3080	6666666.455589.peg.3557	hypothetical protein
Msil_3081	6666666.455589.peg.3558	hypothetical protein
Msil_3086	6666666.455589.peg.3564	hypothetical protein
Msil_3087	6666666.455589.peg.3565	hypothetical protein
Msil_3084	6666666.455589.peg.3562	mannosyl-glycoprotein endo-beta-N-acetylglucosamidase
Msil_3085	6666666.455589.peg.3563	hypothetical protein
Msil_2931	6666666.455589.peg.3387	NADH-ubiquinone oxidoreductase chain N (EC 1.6.5.3)
Msil_2930	6666666.455589.peg.3386	NADH-ubiquinone oxidoreductase chain M (EC 1.6.5.3)
Msil_2933	6666666.455589.peg.3390	Ribonuclease J (endonuclease and 5' exonuclease)
Msil_0049	6666666.455589.peg.54	Flagellar biosynthesis protein FlhA
Msil_2427	6666666.455589.peg.2816	Sulfite reductase [NADPH] flavoprotein alpha-component (EC 1.8.1.2)
Msil_2934	6666666.455589.peg.3391	Methylmalonyl-CoA epimerase (EC 5.1.99.1) @ Ethylmalonyl-CoA epimerase
Msil_2937	6666666.455589.peg.3395	hypothetical protein
Msil_2936	6666666.455589.peg.3394	hypothetical protein
Msil_2938	6666666.455589.peg.3396	hypothetical protein
Msil_2429	6666666.455589.peg.2820	Predicted L-lactate dehydrogenase, Fe-S oxidoreductase subunit YkgE
Msil_2428	6666666.455589.peg.2819	L-lactate permease
Msil_2759	6666666.455589.peg.3190	hypothetical protein
Msil_2706	6666666.455589.peg.3132	Acetate kinase (EC 2.7.2.1)
Msil_2209	6666666.455589.peg.2568	iron-sulfur cluster assembly accessory protein
Msil_2208	6666666.455589.peg.2567	HAD-superfamily hydrolase, subfamily IA, variant 3
Msil_2707	6666666.455589.peg.3133	CBS domain
Msil_2203	6666666.455589.peg.2562	integrase family protein
Msil_2750	6666666.455589.peg.3181	NAD-reducing [NiFe] hydrogenase HoxFUYH(E), subunit gamma (HoxU) (EC 1.12.1.2)
Msil_2201	6666666.455589.peg.2560	hypothetical protein
Msil_2200	6666666.455589.peg.2559	DNA primase, phage associated
Msil_2755	6666666.455589.peg.3186	Patatin
Msil_2754	6666666.455589.peg.3185	hypothetical protein
Msil_2757	6666666.455589.peg.3188	hypothetical protein
Msil_2756	6666666.455589.peg.3187	hypothetical protein
Msil_3331	6666666.455589.peg.3849	hypothetical protein
Msil_3332	6666666.455589.peg.3850	Selenocysteine-specific translation elongation factor
Msil_3333	6666666.455589.peg.3851	hypothetical protein
Msil_3335	6666666.455589.peg.3853	ATP-dependent DNA helicase UvrD/PcrA, proteobacterial paralog
Msil_3336	6666666.455589.peg.3854	NADPH dependent aldo-keto reductase => YajO
Msil_3337	6666666.455589.peg.3855	hypothetical protein
Msil_3338	6666666.455589.peg.3856	Tetrapartite efflux system component, FusD-like
Msil_3339	6666666.455589.peg.3857	Tetrapartite efflux system, membrane fusion component FusE-like
Msil_2703	6666666.455589.peg.3127	HlyD family secretion protein
Msil_2700	6666666.455589.peg.3124	diguanylate cyclase/phosphodiesterase
Msil_0987	6666666.455589.peg.1146	ADP-heptose--lipooligosaccharide heptosyltransferase II
Msil_2701	6666666.455589.peg.3125	hypothetical protein
Msil_0148	6666666.455589.peg.165	L-sorbosone dehydrogenase
Msil_0984	6666666.455589.peg.1141	Glycosyl transferase, group 1 family protein
Msil_2687	6666666.455589.peg.3111	Flp/Fap pilin component
Msil_2685	6666666.455589.peg.3109	hypothetical protein
Msil_2684	6666666.455589.peg.3108	hypothetical protein
Msil_2683	6666666.455589.peg.3105	Multi-sensor signal transduction histidine kinase
Msil_2682	6666666.455589.peg.3104	Two-component transcriptional response regulator, LuxR family
Msil_2681	6666666.455589.peg.3103	Response regulator receiver protein
Msil_2680	6666666.455589.peg.3102	hypothetical protein
Msil_0982	6666666.455589.peg.1139	Uncharacterized oxidoreductase
Msil_2689	6666666.455589.peg.3113	hypothetical protein
Msil_0983	6666666.455589.peg.1140	hypothetical protein
Msil_0980	6666666.455589.peg.1136	hypothetical protein
Msil_0149	6666666.455589.peg.166	Biotin synthase (EC 2.8.1.6)
Msil_1106	6666666.455589.peg.1290	Fumarylacetoacetate hydrolase family protein
Msil_2119	6666666.455589.peg.2466	D-alanyl-D-alanine dipeptidase (EC 3.4.13.22)
Msil_2118	6666666.455589.peg.2465	UPF0047 protein YjbQ
Msil_2117	6666666.455589.peg.2464	ADP-ribose pyrophosphatase of COG1058 family (EC 3.6.1.13)
Msil_2116	6666666.455589.peg.2463	Xanthine-guanine phosphoribosyltransferase (EC 2.4.2.22)
Msil_2115	6666666.455589.peg.2462	hypothetical protein
Msil_2114	6666666.455589.peg.2461	Acetoacetate decarboxylase (EC 4.1.1.4)
Msil_2113	6666666.455589.peg.2458	Transcriptional regulator, MarR family
Msil_2112	6666666.455589.peg.2455	Peptidoglycan-binding domain 1 protein
Msil_2111	6666666.455589.peg.2454	hypothetical protein
Msil_2110	6666666.455589.peg.2452	Serine hydroxymethyltransferase (EC 2.1.2.1)
Msil_0989	6666666.455589.peg.1148	Protein YicC
Msil_2490	6666666.455589.peg.2889	3-oxoacyl-[acyl-carrier-protein] synthase, KASIII (EC 2.3.1.180)
Msil_1991	6666666.455589.peg.2314	hypothetical protein
Msil_2368	6666666.455589.peg.2753	hypothetical protein
Msil_2498	6666666.455589.peg.2897	Transcriptional regulator, MarR family
Msil_2499	6666666.455589.peg.2899	hypothetical protein
Msil_0508	6666666.455589.peg.581	Triosephosphate isomerase (EC 5.3.1.1)
Msil_0509	6666666.455589.peg.583	Protein translocase membrane subunit SecG
Msil_1493	6666666.455589.peg.1739	hypothetical protein
Msil_1492	6666666.455589.peg.1738	hypothetical protein
Msil_1495	6666666.455589.peg.1741	Transposase, IS3/IS911 family
Msil_1494	6666666.455589.peg.1740	Mobile element protein
Msil_1499	6666666.455589.peg.1747	Isochorismatase (EC 3.3.2.1)
Msil_1498	6666666.455589.peg.1746	hypothetical protein
Msil_1651	6666666.455589.peg.1916	Methane monooxygenase component A alpha chain (EC 1.14.13.25)
Msil_1650	6666666.455589.peg.1915	Methane monooxygenase component C (EC 1.14.13.25)
Msil_1653	6666666.455589.peg.1919	Acyl-CoA:1-acyl-sn-glycerol-3-phosphate acyltransferase (EC 2.3.1.51)
Msil_1652	6666666.455589.peg.1918	hypothetical protein
Msil_1655	6666666.455589.peg.1921	Flagellar basal-body rod protein FlgF
Msil_1306	6666666.455589.peg.1516	hypothetical protein
Msil_1305	6666666.455589.peg.1515	hypothetical protein
Msil_1304	6666666.455589.peg.1514	hypothetical protein
Msil_1659	6666666.455589.peg.1926	Proline dehydrogenase (EC 1.5.5.2) / Delta-1-pyrroline-5-carboxylate dehydrogenase (EC 1.2.1.88)
Msil_1658	6666666.455589.peg.1924	Protein of unknown function UPF0060
Msil_1308	6666666.455589.peg.1518	Acetylspermidine deacetylase (EC 3.5.1.48); Deacetylases, including yeast histone deacetylase and acetoin utilization protein
Msil_1533	6666666.455589.peg.1781	hypothetical protein
Msil_3118	6666666.455589.peg.3598	hypothetical protein
Msil_2790	6666666.455589.peg.3225	hypothetical protein
Msil_0878	6666666.455589.peg.1020	hypothetical protein
Msil_0879	6666666.455589.peg.1022	hypothetical protein
Msil_0876	6666666.455589.peg.1018	2-oxo-hepta-3-ene-1,7-dioic acid hydratase (EC 4.2.-.-)
Msil_0877	6666666.455589.peg.1019	hypothetical protein
Msil_0874	6666666.455589.peg.1015	Potassium-transporting ATPase A chain (EC 3.6.3.12) (TC 3.A.3.7.1)
[truncated: 1,320 more rows]
